# Supplementary material for: Who Is Who: An Anomalous Predator-Prey Role Exchange between Cyprinids and Perch
Source: PLoS One. 2016 Jun 8;11(6):e0156430. doi: 10.1371/journal.pone.0156430 (PMC4898736; doi:10.1371/journal.pone.0156430)
Supplement: S1 Dataset — Spreadsheet containing basic data required to reproduce the analyses, figures and table presented in the manuscript. (XLS) [file pone.0156430.s001.xls]

## Sheet: Zooplankton size
Carapace size (mm)	Month	Year	MonthYear	Water layer
0.432	June	2010	June2010	epi
0.432	June	2010	June2010	epi
0.624	June	2010	June2010	epi
0.408	June	2010	June2010	epi
0.768	June	2010	June2010	epi
0.816	June	2010	June2010	epi
0.408	June	2010	June2010	epi
0.936	June	2010	June2010	epi
0.6	June	2010	June2010	epi
0.624	June	2010	June2010	epi
1.104	June	2010	June2010	epi
0.696	June	2010	June2010	epi
0.624	June	2010	June2010	epi
0.504	June	2010	June2010	epi
0.504	June	2010	June2010	epi
0.816	June	2010	June2010	epi
0.624	June	2010	June2010	epi
0.576	June	2010	June2010	epi
0.504	June	2010	June2010	epi
0.432	June	2010	June2010	epi
0.624	June	2010	June2010	epi
0.72	June	2010	June2010	epi
0.768	June	2010	June2010	epi
0.504	June	2010	June2010	epi
1.152	June	2010	June2010	epi
0.576	June	2010	June2010	epi
0.432	June	2010	June2010	epi
0.912	June	2010	June2010	epi
0.96	June	2010	June2010	epi
0.576	June	2010	June2010	epi
0.624	June	2010	June2010	epi
0.744	June	2010	June2010	epi
0.432	June	2010	June2010	epi
0.768	June	2010	June2010	epi
1.008	June	2010	June2010	epi
0.768	June	2010	June2010	epi
0.936	June	2010	June2010	epi
0.72	June	2010	June2010	epi
0.624	June	2010	June2010	epi
0.504	June	2010	June2010	epi
0.888	June	2010	June2010	epi
0.672	June	2010	June2010	epi
0.528	June	2010	June2010	epi
0.624	June	2010	June2010	epi
0.936	June	2010	June2010	epi
0.96	June	2010	June2010	epi
1.008	June	2010	June2010	epi
1.2	June	2010	June2010	epi
1.104	June	2010	June2010	epi
0.48	June	2010	June2010	epi
0.696	June	2010	June2010	epi
0.648	June	2010	June2010	epi
0.624	June	2010	June2010	epi
0.912	June	2010	June2010	epi
0.816	June	2010	June2010	epi
0.504	June	2010	June2010	epi
0.672	June	2010	June2010	epi
0.744	June	2010	June2010	epi
0.768	June	2010	June2010	epi
1.008	June	2010	June2010	epi
0.672	June	2010	June2010	epi
0.624	June	2010	June2010	epi
0.624	June	2010	June2010	epi
0.768	June	2010	June2010	epi
0.384	June	2010	June2010	epi
0.528	June	2010	June2010	epi
0.72	June	2010	June2010	epi
0.816	June	2010	June2010	epi
0.816	June	2010	June2010	epi
0.624	June	2010	June2010	epi
0.816	June	2010	June2010	epi
1.296	June	2010	June2010	epi
0.528	June	2010	June2010	epi
1.008	June	2010	June2010	epi
0.72	June	2010	June2010	epi
0.768	June	2010	June2010	epi
1.008	June	2010	June2010	epi
0.768	June	2010	June2010	epi
0.816	June	2010	June2010	epi
0.552	June	2010	June2010	epi
1.104	June	2010	June2010	epi
0.912	June	2010	June2010	epi
0.768	June	2010	June2010	epi
0.552	June	2010	June2010	epi
0.552	June	2010	June2010	epi
0.984	June	2010	June2010	epi
0.744	June	2010	June2010	epi
1.08	June	2010	June2010	epi
1.056	June	2010	June2010	epi
0.624	June	2010	June2010	epi
1.008	June	2010	June2010	epi
0.576	June	2010	June2010	epi
0.528	June	2010	June2010	epi
1.152	June	2010	June2010	epi
1.104	June	2010	June2010	epi
0.768	June	2010	June2010	epi
0.672	June	2010	June2010	epi
0.576	June	2010	June2010	epi
0.816	June	2010	June2010	epi
0.816	June	2010	June2010	epi
0.624	June	2010	June2010	epi
0.672	June	2010	June2010	epi
0.528	June	2010	June2010	epi
0.624	June	2010	June2010	epi
1.248	June	2010	June2010	epi
0.696	June	2010	June2010	epi
0.744	June	2010	June2010	epi
0.912	June	2010	June2010	epi
1.344	June	2010	June2010	epi
0.672	June	2010	June2010	epi
1.248	June	2010	June2010	epi
0.864	June	2010	June2010	epi
1.104	June	2010	June2010	epi
0.624	June	2010	June2010	epi
0.864	June	2010	June2010	epi
0.6	June	2010	June2010	epi
0.624	June	2010	June2010	epi
0.624	June	2010	June2010	epi
7.488	June	2010	June2010	epi
0.672	June	2010	June2010	epi
0.528	June	2010	June2010	epi
0.48	June	2010	June2010	epi
0.432	June	2010	June2010	epi
0.672	June	2010	June2010	epi
0.48	June	2010	June2010	epi
1.128	June	2010	June2010	epi
0.696	June	2010	June2010	epi
0.816	June	2010	June2010	epi
1.008	June	2010	June2010	epi
0.624	June	2010	June2010	epi
0.864	June	2010	June2010	epi
0.864	June	2010	June2010	epi
0.96	June	2010	June2010	epi
0.504	June	2010	June2010	epi
0.72	June	2010	June2010	epi
1.008	June	2010	June2010	epi
0.816	June	2010	June2010	epi
0.576	June	2010	June2010	epi
0.96	June	2010	June2010	epi
0.576	June	2010	June2010	epi
1.104	June	2010	June2010	epi
0.744	June	2010	June2010	epi
1.104	June	2010	June2010	epi
0.96	June	2010	June2010	epi
1.056	June	2010	June2010	epi
0.816	June	2010	June2010	epi
0.816	June	2010	June2010	epi
0.408	June	2010	June2010	epi
0.864	June	2010	June2010	epi
0.432	June	2010	June2010	epi
0.48	June	2010	June2010	epi
0.432	June	2010	June2010	epi
0.672	June	2010	June2010	epi
0.528	June	2010	June2010	epi
0.672	June	2010	June2010	epi
0.72	June	2010	June2010	epi
0.768	June	2010	June2010	epi
0.576	June	2010	June2010	epi
0.768	June	2010	June2010	epi
0.528	June	2010	June2010	epi
1.104	June	2010	June2010	epi
0.72	June	2010	June2010	epi
0.504	June	2010	June2010	epi
0.576	June	2010	June2010	epi
0.624	June	2010	June2010	epi
1.08	June	2010	June2010	epi
1.008	June	2010	June2010	epi
0.48	June	2010	June2010	epi
0.624	June	2010	June2010	epi
1.152	June	2010	June2010	epi
1.104	June	2010	June2010	epi
0.72	June	2010	June2010	epi
0.672	June	2010	June2010	epi
0.96	June	2010	June2010	epi
0.96	June	2010	June2010	epi
0.528	June	2010	June2010	epi
0.528	June	2010	June2010	epi
1.104	June	2010	June2010	epi
0.72	June	2010	June2010	epi
0.912	June	2010	June2010	epi
0.624	June	2010	June2010	epi
1.032	June	2010	June2010	epi
0.912	June	2010	June2010	epi
0.984	June	2010	June2010	epi
0.576	June	2010	June2010	epi
1.176	June	2010	June2010	epi
0.48	June	2010	June2010	epi
1.152	June	2010	June2010	epi
1.128	June	2010	June2010	epi
1.008	June	2010	June2010	epi
0.84	June	2010	June2010	epi
0.816	June	2010	June2010	epi
0.624	June	2010	June2010	epi
0.624	June	2010	June2010	epi
0.624	June	2010	June2010	epi
0.72	June	2010	June2010	epi
1.08	June	2010	June2010	epi
0.84	June	2010	June2010	epi
0.384	June	2010	June2010	epi
0.912	June	2010	June2010	epi
0.528	June	2010	June2010	epi
0.912	June	2010	June2010	epi
0.912	June	2010	June2010	epi
0.504	June	2010	June2010	epi
0.576	June	2010	June2010	epi
0.552	June	2010	June2010	epi
0.624	June	2010	June2010	epi
0.96	June	2010	June2010	epi
0.816	June	2010	June2010	epi
1.056	June	2010	June2010	epi
0.768	June	2010	June2010	epi
1.056	June	2010	June2010	epi
1.224	June	2010	June2010	epi
0.6	June	2010	June2010	epi
0.576	June	2010	June2010	epi
0.72	June	2010	June2010	epi
0.624	June	2010	June2010	epi
1.056	June	2010	June2010	epi
0.552	June	2010	June2010	epi
0.48	June	2010	June2010	epi
0.912	June	2010	June2010	epi
0.624	June	2010	June2010	epi
0.696	June	2010	June2010	epi
0.528	June	2010	June2010	epi
1.344	June	2010	June2010	epi
0.504	June	2010	June2010	epi
0.768	June	2010	June2010	epi
0.696	June	2010	June2010	epi
0.72	June	2010	June2010	epi
0.72	June	2010	June2010	epi
0.6	June	2010	June2010	epi
0.72	June	2010	June2010	epi
1.104	June	2010	June2010	epi
0.432	June	2010	June2010	epi
0.816	June	2010	June2010	epi
0.672	June	2010	June2010	epi
0.72	June	2010	June2010	epi
0.48	June	2010	June2010	epi
0.864	June	2010	June2010	epi
1.272	June	2010	June2010	epi
0.72	June	2010	June2010	epi
0.72	June	2010	June2010	epi
0.792	June	2010	June2010	epi
0.432	June	2010	June2010	epi
1.152	June	2010	June2010	epi
0.72	June	2010	June2010	epi
0.6	June	2010	June2010	epi
0.768	June	2010	June2010	epi
0.768	June	2010	June2010	epi
0.864	June	2010	June2010	epi
1.152	June	2010	June2010	epi
0.72	June	2010	June2010	epi
0.672	June	2010	June2010	epi
0.96	June	2010	June2010	epi
0.528	June	2010	June2010	epi
0.408	June	2010	June2010	epi
0.672	June	2010	June2010	epi
0.864	June	2010	June2010	epi
0.768	June	2010	June2010	epi
0.624	June	2010	June2010	epi
0.72	June	2010	June2010	epi
0.816	June	2010	June2010	epi
0.672	June	2010	June2010	epi
0.96	June	2010	June2010	epi
0.528	June	2010	June2010	epi
0.72	June	2010	June2010	epi
0.72	June	2010	June2010	epi
0.504	June	2010	June2010	epi
0.6	June	2010	June2010	epi
0.48	June	2010	June2010	epi
0.72	June	2010	June2010	epi
0.816	June	2010	June2010	epi
0.84	June	2010	June2010	epi
0.72	June	2010	June2010	epi
0.936	June	2010	June2010	epi
0.912	June	2010	June2010	epi
0.648	June	2010	June2010	epi
0.72	June	2010	June2010	epi
0.768	June	2010	June2010	epi
0.624	June	2010	June2010	epi
0.72	June	2010	June2010	epi
0.48	June	2010	June2010	epi
1.056	June	2010	June2010	epi
0.912	June	2010	June2010	epi
0.576	June	2010	June2010	epi
0.456	June	2010	June2010	epi
0.624	June	2010	June2010	epi
0.432	June	2010	June2010	epi
0.936	June	2010	June2010	epi
0.816	June	2010	June2010	epi
0.864	June	2010	June2010	epi
1.056	June	2010	June2010	meta
1.104	June	2010	June2010	meta
0.672	June	2010	June2010	meta
1.344	June	2010	June2010	meta
1.2	June	2010	June2010	meta
1.08	June	2010	June2010	meta
0.768	June	2010	June2010	meta
0.816	June	2010	June2010	meta
1.44	June	2010	June2010	meta
1.056	June	2010	June2010	meta
0.576	June	2010	June2010	meta
1.104	June	2010	June2010	meta
0.96	June	2010	June2010	meta
1.176	June	2010	June2010	meta
1.2	June	2010	June2010	meta
1.056	June	2010	June2010	meta
0.96	June	2010	June2010	meta
1.152	June	2010	June2010	meta
0.72	June	2010	June2010	meta
0.912	June	2010	June2010	meta
0.72	June	2010	June2010	meta
1.2	June	2010	June2010	meta
0.864	June	2010	June2010	meta
0.528	June	2010	June2010	meta
0.576	June	2010	June2010	meta
0.912	June	2010	June2010	meta
0.72	June	2010	June2010	meta
0.912	June	2010	June2010	meta
0.984	June	2010	June2010	meta
0.984	June	2010	June2010	meta
1.176	June	2010	June2010	meta
1.056	June	2010	June2010	meta
1.056	June	2010	June2010	meta
0.96	June	2010	June2010	meta
1.2	June	2010	June2010	meta
1.056	June	2010	June2010	meta
1.152	June	2010	June2010	meta
0.72	June	2010	June2010	meta
0.96	June	2010	June2010	meta
1.032	June	2010	June2010	meta
1.248	June	2010	June2010	meta
1.152	June	2010	June2010	meta
1.104	June	2010	June2010	meta
1.152	June	2010	June2010	meta
1.2	June	2010	June2010	meta
0.96	June	2010	June2010	meta
1.056	June	2010	June2010	meta
1.056	June	2010	June2010	meta
1.176	June	2010	June2010	meta
1.008	June	2010	June2010	meta
0.288	June	2010	June2010	meta
0.984	June	2010	June2010	meta
0.912	June	2010	June2010	meta
0.72	June	2010	June2010	meta
0.576	June	2010	June2010	meta
0.912	June	2010	June2010	meta
0.528	June	2010	June2010	meta
0.864	June	2010	June2010	meta
1.2	June	2010	June2010	meta
1.176	June	2010	June2010	meta
1.224	June	2010	June2010	meta
1.008	June	2010	June2010	meta
1.152	June	2010	June2010	meta
1.104	June	2010	June2010	meta
1.224	June	2010	June2010	meta
1.176	June	2010	June2010	meta
1.152	June	2010	June2010	meta
0.768	June	2010	June2010	meta
0.672	June	2010	June2010	meta
0.48	June	2010	June2010	meta
0.96	June	2010	June2010	meta
0.792	June	2010	June2010	meta
1.056	June	2010	June2010	meta
1.2	June	2010	June2010	meta
1.344	June	2010	June2010	meta
1.008	June	2010	June2010	meta
0.96	June	2010	June2010	meta
1.248	June	2010	June2010	meta
1.056	June	2010	June2010	meta
0.432	June	2010	June2010	meta
0.6	June	2010	June2010	meta
0.72	June	2010	June2010	meta
1.2	June	2010	June2010	meta
1.344	June	2010	June2010	meta
1.2	June	2010	June2010	meta
1.032	June	2010	June2010	meta
1.008	June	2010	June2010	meta
0.6	June	2010	June2010	meta
1.152	June	2010	June2010	meta
1.392	June	2010	June2010	meta
1.056	June	2010	June2010	meta
0.672	June	2010	June2010	meta
1.008	June	2010	June2010	meta
1.152	June	2010	June2010	meta
1.104	June	2010	June2010	meta
1.2	June	2010	June2010	meta
1.104	June	2010	June2010	meta
1.152	June	2010	June2010	meta
0.84	June	2010	June2010	meta
1.152	June	2010	June2010	meta
1.104	June	2010	June2010	meta
1.008	June	2010	June2010	meta
1.104	June	2010	June2010	meta
0.96	June	2010	June2010	meta
1.392	June	2010	June2010	meta
0.528	June	2010	June2010	meta
0.672	June	2010	June2010	meta
0.528	June	2010	June2010	meta
0.912	June	2010	June2010	meta
1.152	June	2010	June2010	meta
0.672	June	2010	June2010	meta
1.152	June	2010	June2010	meta
1.104	June	2010	June2010	meta
1.032	June	2010	June2010	meta
1.152	June	2010	June2010	meta
1.248	June	2010	June2010	meta
1.152	June	2010	June2010	meta
0.816	June	2010	June2010	meta
1.152	June	2010	June2010	meta
0.744	June	2010	June2010	meta
0.984	June	2010	June2010	meta
1.2	June	2010	June2010	meta
1.008	June	2010	June2010	meta
1.248	June	2010	June2010	meta
1.152	June	2010	June2010	meta
0.864	June	2010	June2010	meta
1.152	June	2010	June2010	meta
1.2	June	2010	June2010	meta
1.056	June	2010	June2010	meta
0.528	June	2010	June2010	meta
0.936	June	2010	June2010	meta
0.336	June	2010	June2010	meta
0.96	June	2010	June2010	meta
0.96	June	2010	June2010	meta
1.152	June	2010	June2010	meta
1.008	June	2010	June2010	meta
1.152	June	2010	June2010	meta
1.008	June	2010	June2010	meta
1.152	June	2010	June2010	meta
1.008	June	2010	June2010	meta
1.176	June	2010	June2010	meta
1.248	June	2010	June2010	meta
1.104	June	2010	June2010	meta
0.576	June	2010	June2010	meta
1.056	June	2010	June2010	meta
1.248	June	2010	June2010	meta
1.248	June	2010	June2010	meta
0.864	June	2010	June2010	meta
1.104	June	2010	June2010	meta
0.672	June	2010	June2010	meta
0.96	June	2010	June2010	meta
1.128	June	2010	June2010	meta
1.008	June	2010	June2010	meta
1.128	June	2010	June2010	meta
1.176	June	2010	June2010	meta
0.792	June	2010	June2010	meta
1.296	June	2010	June2010	meta
0.864	June	2010	June2010	meta
1.248	June	2010	June2010	meta
0.816	June	2010	June2010	meta
1.104	June	2010	June2010	meta
1.104	June	2010	June2010	meta
1.008	June	2010	June2010	meta
1.2	June	2010	June2010	meta
1.2	June	2010	June2010	meta
0.816	June	2010	June2010	meta
1.2	June	2010	June2010	meta
1.2	June	2010	June2010	meta
1.2	June	2010	June2010	meta
1.152	June	2010	June2010	meta
1.296	June	2010	June2010	meta
1.2	June	2010	June2010	meta
1.296	June	2010	June2010	meta
1.056	June	2010	June2010	meta
1.008	June	2010	June2010	meta
1.152	June	2010	June2010	meta
1.008	June	2010	June2010	meta
0.912	June	2010	June2010	meta
1.176	June	2010	June2010	meta
0.984	June	2010	June2010	meta
1.2	June	2010	June2010	meta
1.2	June	2010	June2010	meta
1.2	June	2010	June2010	meta
1.2	June	2010	June2010	meta
1.2	June	2010	June2010	meta
1.152	June	2010	June2010	meta
1.344	June	2010	June2010	meta
1.056	June	2010	June2010	meta
1.368	June	2010	June2010	meta
1.2	June	2010	June2010	meta
1.152	June	2010	June2010	meta
1.176	June	2010	June2010	meta
0.84	June	2010	June2010	meta
1.128	June	2010	June2010	meta
1.128	June	2010	June2010	meta
0.864	June	2010	June2010	meta
1.22784	June	2010	June2010	meta
1.248	June	2010	June2010	meta
1.2	June	2010	June2010	meta
1.056	June	2010	June2010	meta
1.176	June	2010	June2010	meta
1.248	June	2010	June2010	meta
0.96	June	2010	June2010	meta
1.176	June	2010	June2010	meta
0.888	June	2010	June2010	meta
1.2	June	2010	June2010	meta
1.248	June	2010	June2010	meta
1.128	June	2010	June2010	meta
0.936	June	2010	June2010	meta
1.08	June	2010	June2010	meta
0.912	June	2010	June2010	meta
1.392	June	2010	June2010	meta
1.248	June	2010	June2010	meta
1.344	June	2010	June2010	meta
0.528	June	2010	June2010	meta
1.056	June	2010	June2010	meta
1.008	June	2010	June2010	meta
0.48	June	2010	June2010	meta
0.816	June	2010	June2010	meta
1.152	June	2010	June2010	meta
1.032	June	2010	June2010	meta
1.2	June	2010	June2010	meta
1.248	June	2010	June2010	meta
1.224	June	2010	June2010	meta
1.152	June	2010	June2010	meta
1.008	June	2010	June2010	meta
1.056	June	2010	June2010	meta
0.864	June	2010	June2010	meta
1.2	June	2010	June2010	meta
1.248	June	2010	June2010	meta
1.2	June	2010	June2010	meta
1.104	June	2010	June2010	meta
1.344	June	2010	June2010	meta
1.008	June	2010	June2010	meta
0.864	June	2010	June2010	meta
1.2	June	2010	June2010	meta
1.2	June	2010	June2010	meta
1.104	June	2010	June2010	meta
1.056	June	2010	June2010	meta
0.888	June	2010	June2010	meta
1.008	June	2010	June2010	meta
1.128	June	2010	June2010	meta
0.744	June	2010	June2010	meta
1.128	June	2010	June2010	meta
1.272	June	2010	June2010	meta
1.2	June	2010	June2010	meta
0.96	June	2010	June2010	meta
1.272	June	2010	June2010	meta
1.032	June	2010	June2010	meta
1.2	June	2010	June2010	meta
1.104	June	2010	June2010	meta
0.96	June	2010	June2010	meta
1.152	June	2010	June2010	meta
0.72	June	2010	June2010	meta
1.008	June	2010	June2010	meta
1.272	June	2010	June2010	meta
1.152	June	2010	June2010	meta
1.248	June	2010	June2010	meta
1.536	June	2010	June2010	meta
1.152	June	2010	June2010	meta
1.056	June	2010	June2010	meta
1.272	June	2010	June2010	meta
1.152	June	2010	June2010	meta
1.392	June	2010	June2010	meta
1.248	June	2010	June2010	meta
1.296	June	2010	June2010	meta
1.152	June	2010	June2010	meta
1.248	June	2010	June2010	meta
1.152	June	2010	June2010	meta
1.008	June	2010	June2010	meta
0.72	June	2010	June2010	meta
0.576	June	2010	June2010	meta
0.768	June	2010	June2010	meta
1.272	June	2010	June2010	meta
1.272	June	2010	June2010	meta
0.648	June	2010	June2010	meta
1.344	June	2010	June2010	meta
1.2	June	2010	June2010	meta
0.96	June	2010	June2010	meta
0.96	June	2010	June2010	meta
0.672	June	2010	June2010	meta
1.224	June	2010	June2010	meta
0.984	June	2010	June2010	meta
1.248	June	2010	June2010	meta
0.624	June	2010	June2010	meta
1.056	June	2010	June2010	meta
1.056	June	2010	June2010	meta
0.864	June	2010	June2010	meta
1.344	June	2010	June2010	meta
0.816	June	2010	June2010	meta
1.296	June	2010	June2010	meta
1.152	June	2010	June2010	meta
0.576	June	2010	June2010	meta
0.528	June	2010	June2010	meta
1.152	June	2010	June2010	meta
1.152	June	2010	June2010	meta
1.392	June	2010	June2010	meta
1.152	June	2010	June2010	meta
1.248	June	2010	June2010	meta
1.272	June	2010	June2010	meta
1.032	June	2010	June2010	meta
1.32	June	2010	June2010	meta
0.912	June	2010	June2010	meta
0.792	June	2010	June2010	meta
0.696	June	2010	June2010	hypo
0.576	June	2010	June2010	hypo
0.528	June	2010	June2010	hypo
0.816	June	2010	June2010	hypo
0.864	June	2010	June2010	hypo
1.2	June	2010	June2010	hypo
1.2	June	2010	June2010	hypo
1.152	June	2010	June2010	hypo
0.672	June	2010	June2010	hypo
1.152	June	2010	June2010	hypo
0.624	June	2010	June2010	hypo
1.104	June	2010	June2010	hypo
0.624	June	2010	June2010	hypo
1.2	June	2010	June2010	hypo
0.84	June	2010	June2010	hypo
0.96	June	2010	June2010	hypo
0.576	June	2010	June2010	hypo
0.72	June	2010	June2010	hypo
0.864	June	2010	June2010	hypo
1.392	June	2010	June2010	hypo
0.696	June	2010	June2010	hypo
0.696	June	2010	June2010	hypo
0.96	June	2010	June2010	hypo
1.152	June	2010	June2010	hypo
0.984	June	2010	June2010	hypo
1.104	June	2010	June2010	hypo
1.008	June	2010	June2010	hypo
0.576	June	2010	June2010	hypo
0.336	June	2010	June2010	hypo
1.2	June	2010	June2010	hypo
0.576	June	2010	June2010	hypo
1.104	June	2010	June2010	hypo
0.864	June	2010	June2010	hypo
0.576	June	2010	June2010	hypo
1.008	June	2010	June2010	hypo
0.888	June	2010	June2010	hypo
0.888	June	2010	June2010	hypo
1.152	June	2010	June2010	hypo
0.576	June	2010	June2010	hypo
0.864	June	2010	June2010	hypo
1.296	June	2010	June2010	hypo
0.888	June	2010	June2010	hypo
0.576	June	2010	June2010	hypo
0.624	June	2010	June2010	hypo
0.624	June	2010	June2010	hypo
0.672	June	2010	June2010	hypo
0.816	June	2010	June2010	hypo
0.576	June	2010	June2010	hypo
0.576	June	2010	June2010	hypo
0.576	June	2010	June2010	hypo
0.72	June	2010	June2010	hypo
0.72	June	2010	June2010	hypo
0.816	June	2010	June2010	hypo
0.624	June	2010	June2010	hypo
1.2	June	2010	June2010	hypo
0.768	June	2010	June2010	hypo
0.672	June	2010	June2010	hypo
0.768	June	2010	June2010	hypo
0.72	June	2010	June2010	hypo
0.768	June	2010	June2010	hypo
0.96	June	2010	June2010	hypo
0.984	June	2010	June2010	hypo
1.104	June	2010	June2010	hypo
0.576	June	2010	June2010	hypo
0.744	June	2010	June2010	hypo
0.528	June	2010	June2010	hypo
1.344	June	2010	June2010	hypo
0.864	June	2010	June2010	hypo
0.576	June	2010	June2010	hypo
1.056	June	2010	June2010	hypo
0.672	June	2010	June2010	hypo
0.576	June	2010	June2010	hypo
0.672	June	2010	June2010	hypo
0.912	June	2010	June2010	hypo
0.552	June	2010	June2010	hypo
0.72	June	2010	June2010	hypo
1.056	June	2010	June2010	hypo
1.008	June	2010	June2010	hypo
0.744	June	2010	June2010	hypo
0.552	June	2010	June2010	hypo
0.72	June	2010	June2010	hypo
0.48	June	2010	June2010	hypo
0.768	June	2010	June2010	hypo
0.912	June	2010	June2010	hypo
0.528	June	2010	June2010	hypo
0.528	June	2010	June2010	hypo
0.72	June	2010	June2010	hypo
0.6	June	2010	June2010	hypo
0.672	June	2010	June2010	hypo
0.864	June	2010	June2010	hypo
0.744	June	2010	June2010	hypo
1.152	June	2010	June2010	hypo
0.768	June	2010	June2010	hypo
1.008	June	2010	June2010	hypo
0.528	June	2010	June2010	hypo
0.744	June	2010	June2010	hypo
1.008	June	2010	June2010	hypo
0.816	June	2010	June2010	hypo
0.792	June	2010	June2010	hypo
1.152	June	2010	June2010	hypo
0.552	June	2010	June2010	hypo
0.528	June	2010	June2010	hypo
0.528	June	2010	June2010	hypo
0.96	June	2010	June2010	hypo
0.864	June	2010	June2010	hypo
0.912	June	2010	June2010	hypo
0.528	June	2010	June2010	hypo
0.744	June	2010	June2010	hypo
0.576	June	2010	June2010	hypo
0.672	June	2010	June2010	hypo
0.624	June	2010	June2010	hypo
0.744	June	2010	June2010	hypo
0.84	June	2010	June2010	hypo
0.744	June	2010	June2010	hypo
0.6	June	2010	June2010	hypo
0.816	June	2010	June2010	hypo
0.624	June	2010	June2010	hypo
1.056	June	2010	June2010	hypo
0.624	June	2010	June2010	hypo
0.528	June	2010	June2010	hypo
0.816	June	2010	June2010	hypo
1.056	June	2010	June2010	hypo
1.104	June	2010	June2010	hypo
0.672	June	2010	June2010	hypo
0.72	June	2010	June2010	hypo
0.72	June	2010	June2010	hypo
0.768	June	2010	June2010	hypo
0.912	June	2010	June2010	hypo
0.768	June	2010	June2010	hypo
0.648	June	2010	June2010	hypo
0.864	June	2010	June2010	hypo
0.432	June	2010	June2010	hypo
1.152	June	2010	June2010	hypo
0.672	June	2010	June2010	hypo
0.768	June	2010	June2010	hypo
0.768	June	2010	June2010	hypo
0.816	June	2010	June2010	hypo
0.552	June	2010	June2010	hypo
0.768	June	2010	June2010	hypo
0.768	June	2010	June2010	hypo
0.576	June	2010	June2010	hypo
1.344	June	2010	June2010	hypo
0.576	June	2010	June2010	hypo
0.672	June	2010	June2010	hypo
0.528	June	2010	June2010	hypo
0.576	June	2010	June2010	hypo
0.552	June	2010	June2010	hypo
0.864	June	2010	June2010	hypo
1.248	June	2010	June2010	hypo
0.576	June	2010	June2010	hypo
0.672	June	2010	June2010	hypo
0.72	June	2010	June2010	hypo
0.672	June	2010	June2010	hypo
0.72	June	2010	June2010	hypo
0.672	June	2010	June2010	hypo
0.984	June	2010	June2010	hypo
0.576	June	2010	June2010	hypo
0.648	June	2010	June2010	hypo
0.528	June	2010	June2010	hypo
0.816	June	2010	June2010	hypo
0.816	June	2010	June2010	hypo
0.696	June	2010	June2010	hypo
0.72	June	2010	June2010	hypo
0.84	June	2010	June2010	hypo
0.576	June	2010	June2010	hypo
0.72	June	2010	June2010	hypo
0.48	June	2010	June2010	hypo
0.624	June	2010	June2010	hypo
0.816	June	2010	June2010	hypo
0.96	June	2010	June2010	hypo
0.672	June	2010	June2010	hypo
0.912	June	2010	June2010	hypo
1.248	June	2010	June2010	hypo
1.152	June	2010	June2010	hypo
0.72	June	2010	June2010	hypo
1.44	June	2010	June2010	hypo
0.768	June	2010	June2010	hypo
0.768	June	2010	June2010	hypo
0.552	June	2010	June2010	hypo
0.648	June	2010	June2010	hypo
0.768	June	2010	June2010	hypo
0.648	June	2010	June2010	hypo
1.248	June	2010	June2010	hypo
0.768	June	2010	June2010	hypo
0.648	June	2010	June2010	hypo
1.008	June	2010	June2010	hypo
0.84	June	2010	June2010	hypo
0.768	June	2010	June2010	hypo
0.672	June	2010	June2010	hypo
0.576	June	2010	June2010	hypo
0.912	June	2010	June2010	hypo
1.2	June	2010	June2010	hypo
0.672	June	2010	June2010	hypo
0.6	June	2010	June2010	hypo
0.864	June	2010	June2010	hypo
0.984	June	2010	June2010	hypo
0.504	June	2010	June2010	hypo
0.84	June	2010	June2010	hypo
0.624	June	2010	June2010	hypo
0.624	June	2010	June2010	hypo
0.768	June	2010	June2010	hypo
0.624	June	2010	June2010	hypo
0.816	June	2010	June2010	hypo
1.248	June	2010	June2010	hypo
0.672	June	2010	June2010	hypo
0.912	June	2010	June2010	hypo
1.152	June	2010	June2010	hypo
1.152	June	2010	June2010	hypo
0.72	June	2010	June2010	hypo
0.624	June	2010	June2010	hypo
0.768	June	2010	June2010	hypo
0.576	June	2010	June2010	hypo
0.672	June	2010	June2010	hypo
0.528	June	2010	June2010	hypo
0.72	June	2010	June2010	hypo
1.152	June	2010	June2010	hypo
0.72	June	2010	June2010	hypo
0.912	June	2010	June2010	hypo
0.864	June	2010	June2010	hypo
1.056	June	2010	June2010	hypo
0.576	June	2010	June2010	hypo
0.768	June	2010	June2010	hypo
1.152	June	2010	June2010	hypo
0.768	June	2010	June2010	hypo
1.104	June	2010	June2010	hypo
0.528	June	2010	June2010	hypo
0.528	June	2010	June2010	hypo
0.864	June	2010	June2010	hypo
0.792	June	2010	June2010	hypo
0.6	June	2010	June2010	hypo
0.576	June	2010	June2010	hypo
0.984	June	2010	June2010	hypo
0.816	June	2010	June2010	hypo
1.152	June	2010	June2010	hypo
1.008	June	2010	June2010	hypo
1.104	June	2010	June2010	hypo
0.624	June	2010	June2010	hypo
0.576	June	2010	June2010	hypo
0.864	June	2010	June2010	hypo
0.864	June	2010	June2010	hypo
0.696	June	2010	June2010	hypo
0.432	June	2010	June2010	hypo
0.672	June	2010	June2010	hypo
0.744	June	2010	June2010	hypo
0.744	June	2010	June2010	hypo
1.344	June	2010	June2010	hypo
0.816	June	2010	June2010	hypo
0.672	June	2010	June2010	hypo
0.96	June	2010	June2010	hypo
0.432	June	2010	June2010	hypo
0.672	June	2010	June2010	hypo
0.672	June	2010	June2010	hypo
0.624	June	2010	June2010	hypo
0.528	June	2010	June2010	hypo
0.72	June	2010	June2010	hypo
0.624	June	2010	June2010	hypo
0.96	June	2010	June2010	hypo
0.888	June	2010	June2010	hypo
0.768	June	2010	June2010	hypo
1.152	June	2010	June2010	hypo
0.96	June	2010	June2010	hypo
0.768	June	2010	June2010	hypo
0.864	June	2010	June2010	hypo
0.768	June	2010	June2010	hypo
0.648	June	2010	June2010	hypo
0.504	June	2010	June2010	hypo
0.528	June	2010	June2010	hypo
0.672	June	2010	June2010	hypo
0.768	June	2010	June2010	hypo
0.672	June	2010	June2010	hypo
0.648	June	2010	June2010	hypo
0.36	July	2010	July2010	epi
0.768	July	2010	July2010	epi
0.528	July	2010	July2010	epi
0.552	July	2010	July2010	epi
0.552	July	2010	July2010	epi
0.72	July	2010	July2010	epi
0.312	July	2010	July2010	epi
0.552	July	2010	July2010	epi
0.576	July	2010	July2010	epi
0.648	July	2010	July2010	epi
0.384	July	2010	July2010	epi
0.456	July	2010	July2010	epi
0.336	July	2010	July2010	epi
0.792	July	2010	July2010	epi
0.336	July	2010	July2010	epi
0.336	July	2010	July2010	epi
0.336	July	2010	July2010	epi
0.648	July	2010	July2010	epi
0.36	July	2010	July2010	epi
0.552	July	2010	July2010	epi
0.432	July	2010	July2010	epi
0.816	July	2010	July2010	epi
0.576	July	2010	July2010	epi
0.768	July	2010	July2010	epi
0.36	July	2010	July2010	epi
0.336	July	2010	July2010	epi
0.696	July	2010	July2010	epi
0.48	July	2010	July2010	epi
0.288	July	2010	July2010	epi
0.456	July	2010	July2010	epi
0.672	July	2010	July2010	epi
0.6	July	2010	July2010	epi
0.528	July	2010	July2010	epi
0.336	July	2010	July2010	epi
0.504	July	2010	July2010	epi
0.384	July	2010	July2010	epi
0.36	July	2010	July2010	epi
0.624	July	2010	July2010	epi
0.6	July	2010	July2010	epi
0.48	July	2010	July2010	epi
0.24	July	2010	July2010	epi
0.528	July	2010	July2010	epi
0.744	July	2010	July2010	epi
0.528	July	2010	July2010	epi
0.648	July	2010	July2010	epi
0.552	July	2010	July2010	epi
0.456	July	2010	July2010	epi
0.528	July	2010	July2010	epi
0.48	July	2010	July2010	epi
0.84	July	2010	July2010	epi
0.384	July	2010	July2010	epi
0.384	July	2010	July2010	epi
0.504	July	2010	July2010	epi
0.408	July	2010	July2010	epi
0.384	July	2010	July2010	epi
0.384	July	2010	July2010	epi
0.312	July	2010	July2010	epi
0.36	July	2010	July2010	epi
0.504	July	2010	July2010	epi
0.384	July	2010	July2010	epi
0.36	July	2010	July2010	epi
0.528	July	2010	July2010	epi
0.48	July	2010	July2010	epi
0.552	July	2010	July2010	epi
0.432	July	2010	July2010	epi
0.36	July	2010	July2010	epi
0.36	July	2010	July2010	epi
0.672	July	2010	July2010	epi
0.792	July	2010	July2010	epi
0.288	July	2010	July2010	epi
0.288	July	2010	July2010	epi
0.576	July	2010	July2010	epi
0.504	July	2010	July2010	epi
0.384	July	2010	July2010	epi
0.384	July	2010	July2010	epi
0.408	July	2010	July2010	epi
0.552	July	2010	July2010	epi
0.696	July	2010	July2010	epi
0.384	July	2010	July2010	epi
0.576	July	2010	July2010	epi
0.648	July	2010	July2010	epi
0.672	July	2010	July2010	epi
0.528	July	2010	July2010	epi
0.384	July	2010	July2010	epi
0.384	July	2010	July2010	epi
0.432	July	2010	July2010	epi
0.816	July	2010	July2010	epi
0.576	July	2010	July2010	epi
0.336	July	2010	July2010	epi
0.408	July	2010	July2010	epi
0.408	July	2010	July2010	epi
0.696	July	2010	July2010	epi
0.696	July	2010	July2010	epi
0.672	July	2010	July2010	epi
0.744	July	2010	July2010	epi
0.408	July	2010	July2010	epi
0.384	July	2010	July2010	epi
0.672	July	2010	July2010	epi
0.408	July	2010	July2010	epi
0.336	July	2010	July2010	epi
0.672	July	2010	July2010	epi
0.84	July	2010	July2010	epi
0.456	July	2010	July2010	epi
0.576	July	2010	July2010	epi
0.456	July	2010	July2010	epi
0.672	July	2010	July2010	epi
0.432	July	2010	July2010	epi
0.648	July	2010	July2010	epi
0.336	July	2010	July2010	epi
0.648	July	2010	July2010	epi
0.48	July	2010	July2010	epi
0.528	July	2010	July2010	epi
0.768	July	2010	July2010	epi
0.72	July	2010	July2010	epi
0.528	July	2010	July2010	epi
0.768	July	2010	July2010	epi
0.792	July	2010	July2010	epi
0.672	July	2010	July2010	epi
0.6	July	2010	July2010	epi
0.624	July	2010	July2010	epi
0.384	July	2010	July2010	epi
0.336	July	2010	July2010	epi
0.696	July	2010	July2010	epi
0.456	July	2010	July2010	epi
0.36	July	2010	July2010	epi
0.36	July	2010	July2010	epi
0.36	July	2010	July2010	epi
0.432	July	2010	July2010	epi
0.384	July	2010	July2010	epi
0.672	July	2010	July2010	epi
0.648	July	2010	July2010	epi
0.6	July	2010	July2010	epi
0.696	July	2010	July2010	epi
0.528	July	2010	July2010	epi
0.6	July	2010	July2010	epi
0.672	July	2010	July2010	epi
0.576	July	2010	July2010	epi
0.72	July	2010	July2010	epi
0.528	July	2010	July2010	epi
0.336	July	2010	July2010	epi
0.336	July	2010	July2010	epi
0.312	July	2010	July2010	epi
0.552	July	2010	July2010	epi
0.648	July	2010	July2010	epi
0.912	July	2010	July2010	epi
0.624	July	2010	July2010	epi
0.576	July	2010	July2010	epi
0.336	July	2010	July2010	epi
0.336	July	2010	July2010	epi
0.384	July	2010	July2010	epi
0.696	July	2010	July2010	epi
0.624	July	2010	July2010	epi
0.624	July	2010	July2010	epi
0.456	July	2010	July2010	epi
0.552	July	2010	July2010	epi
0.648	July	2010	July2010	epi
0.552	July	2010	July2010	epi
0.552	July	2010	July2010	epi
0.552	July	2010	July2010	epi
0.528	July	2010	July2010	epi
0.624	July	2010	July2010	epi
0.552	July	2010	July2010	epi
0.336	July	2010	July2010	epi
0.6	July	2010	July2010	epi
0.648	July	2010	July2010	epi
0.528	July	2010	July2010	epi
0.336	July	2010	July2010	epi
0.288	July	2010	July2010	epi
0.504	July	2010	July2010	epi
0.48	July	2010	July2010	epi
0.552	July	2010	July2010	epi
0.528	July	2010	July2010	epi
0.48	July	2010	July2010	epi
0.552	July	2010	July2010	epi
0.456	July	2010	July2010	epi
0.504	July	2010	July2010	epi
0.48	July	2010	July2010	epi
0.504	July	2010	July2010	epi
0.504	July	2010	July2010	epi
0.384	July	2010	July2010	epi
0.576	July	2010	July2010	epi
0.576	July	2010	July2010	epi
0.48	July	2010	July2010	epi
0.552	July	2010	July2010	epi
0.6	July	2010	July2010	epi
0.6	July	2010	July2010	epi
0.408	July	2010	July2010	epi
0.504	July	2010	July2010	epi
0.552	July	2010	July2010	epi
0.456	July	2010	July2010	epi
0.552	July	2010	July2010	epi
0.624	July	2010	July2010	epi
0.624	July	2010	July2010	epi
0.624	July	2010	July2010	epi
0.528	July	2010	July2010	epi
0.528	July	2010	July2010	epi
0.432	July	2010	July2010	epi
0.48	July	2010	July2010	epi
0.48	July	2010	July2010	epi
0.528	July	2010	July2010	epi
0.624	July	2010	July2010	epi
0.528	July	2010	July2010	epi
0.576	July	2010	July2010	epi
0.552	July	2010	July2010	epi
0.624	July	2010	July2010	epi
0.528	July	2010	July2010	epi
0.528	July	2010	July2010	epi
0.624	July	2010	July2010	epi
0.456	July	2010	July2010	epi
0.528	July	2010	July2010	epi
0.504	July	2010	July2010	epi
0.48	July	2010	July2010	epi
0.312	July	2010	July2010	epi
0.528	July	2010	July2010	epi
0.576	July	2010	July2010	epi
0.384	July	2010	July2010	epi
0.504	July	2010	July2010	epi
0.528	July	2010	July2010	epi
0.408	July	2010	July2010	epi
0.624	July	2010	July2010	epi
0.792	July	2010	July2010	epi
0.528	July	2010	July2010	epi
0.576	July	2010	July2010	epi
0.504	July	2010	July2010	epi
0.408	July	2010	July2010	epi
0.408	July	2010	July2010	epi
0.528	July	2010	July2010	epi
0.408	July	2010	July2010	epi
0.576	July	2010	July2010	epi
0.456	July	2010	July2010	epi
0.504	July	2010	July2010	epi
0.48	July	2010	July2010	epi
0.552	July	2010	July2010	epi
0.432	July	2010	July2010	epi
0.432	July	2010	July2010	epi
0.6	July	2010	July2010	epi
0.48	July	2010	July2010	epi
0.48	July	2010	July2010	epi
0.624	July	2010	July2010	epi
0.552	July	2010	July2010	epi
0.576	July	2010	July2010	epi
0.528	July	2010	July2010	epi
0.528	July	2010	July2010	epi
0.432	July	2010	July2010	epi
0.432	July	2010	July2010	epi
0.384	July	2010	July2010	epi
0.456	July	2010	July2010	epi
0.48	July	2010	July2010	epi
0.576	July	2010	July2010	epi
0.504	July	2010	July2010	epi
0.48	July	2010	July2010	epi
0.528	July	2010	July2010	epi
0.432	July	2010	July2010	epi
0.624	July	2010	July2010	epi
0.576	July	2010	July2010	epi
0.576	July	2010	July2010	epi
0.48	July	2010	July2010	epi
0.576	July	2010	July2010	epi
0.456	July	2010	July2010	epi
0.6	July	2010	July2010	epi
0.48	July	2010	July2010	epi
0.528	July	2010	July2010	epi
0.816	July	2010	July2010	epi
0.504	July	2010	July2010	epi
0.528	July	2010	July2010	epi
0.576	July	2010	July2010	epi
0.48	July	2010	July2010	epi
0.456	July	2010	July2010	epi
0.432	July	2010	July2010	epi
0.504	July	2010	July2010	epi
0.48	July	2010	July2010	epi
0.48	July	2010	July2010	epi
0.408	July	2010	July2010	epi
0.456	July	2010	July2010	epi
0.48	July	2010	July2010	epi
0.576	July	2010	July2010	epi
0.48	July	2010	July2010	epi
0.48	July	2010	July2010	epi
0.432	July	2010	July2010	epi
0.528	July	2010	July2010	epi
0.528	July	2010	July2010	epi
0.48	July	2010	July2010	epi
0.48	July	2010	July2010	epi
0.48	July	2010	July2010	epi
0.576	July	2010	July2010	epi
0.576	July	2010	July2010	epi
0.48	July	2010	July2010	epi
0.456	July	2010	July2010	epi
0.48	July	2010	July2010	epi
0.48	July	2010	July2010	epi
0.384	July	2010	July2010	epi
0.528	July	2010	July2010	epi
0.528	July	2010	July2010	epi
0.528	July	2010	July2010	epi
0.528	July	2010	July2010	epi
0.528	July	2010	July2010	epi
0.504	July	2010	July2010	epi
0.576	July	2010	July2010	epi
0.528	July	2010	July2010	epi
0.48	July	2010	July2010	epi
0.384	July	2010	July2010	epi
0.528	July	2010	July2010	epi
0.36	July	2010	July2010	epi
0.528	July	2010	July2010	epi
0.456	July	2010	July2010	epi
0.624	July	2010	July2010	epi
0.552	July	2010	July2010	epi
0.528	July	2010	July2010	epi
0.552	July	2010	July2010	epi
0.624	July	2010	July2010	epi
0.48	July	2010	July2010	epi
0.528	July	2010	July2010	epi
0.528	July	2010	July2010	epi
0.312	July	2010	July2010	epi
0.552	July	2010	July2010	epi
0.576	July	2010	July2010	epi
0.528	July	2010	July2010	epi
0.48	July	2010	July2010	epi
0.528	July	2010	July2010	epi
0.552	July	2010	July2010	epi
0.528	July	2010	July2010	meta
0.72	July	2010	July2010	meta
0.504	July	2010	July2010	meta
0.6	July	2010	July2010	meta
0.384	July	2010	July2010	meta
0.816	July	2010	July2010	meta
0.624	July	2010	July2010	meta
0.504	July	2010	July2010	meta
0.504	July	2010	July2010	meta
0.48	July	2010	July2010	meta
0.792	July	2010	July2010	meta
0.36	July	2010	July2010	meta
0.504	July	2010	July2010	meta
0.504	July	2010	July2010	meta
0.408	July	2010	July2010	meta
0.528	July	2010	July2010	meta
0.408	July	2010	July2010	meta
0.552	July	2010	July2010	meta
0.528	July	2010	July2010	meta
0.768	July	2010	July2010	meta
0.432	July	2010	July2010	meta
0.48	July	2010	July2010	meta
0.552	July	2010	July2010	meta
0.672	July	2010	July2010	meta
0.553	July	2010	July2010	meta
0.384	July	2010	July2010	meta
0.672	July	2010	July2010	meta
0.624	July	2010	July2010	meta
0.36	July	2010	July2010	meta
0.504	July	2010	July2010	meta
0.816	July	2010	July2010	meta
0.528	July	2010	July2010	meta
0.384	July	2010	July2010	meta
0.648	July	2010	July2010	meta
0.552	July	2010	July2010	meta
0.432	July	2010	July2010	meta
0.672	July	2010	July2010	meta
0.912	July	2010	July2010	meta
0.504	July	2010	July2010	meta
0.36	July	2010	July2010	meta
0.384	July	2010	July2010	meta
0.528	July	2010	July2010	meta
0.552	July	2010	July2010	meta
0.528	July	2010	July2010	meta
0.744	July	2010	July2010	meta
0.456	July	2010	July2010	meta
0.6	July	2010	July2010	meta
0.576	July	2010	July2010	meta
0.696	July	2010	July2010	meta
0.816	July	2010	July2010	meta
0.864	July	2010	July2010	meta
0.336	July	2010	July2010	meta
0.672	July	2010	July2010	meta
0.72	July	2010	July2010	meta
0.6	July	2010	July2010	meta
0.624	July	2010	July2010	meta
0.72	July	2010	July2010	meta
0.552	July	2010	July2010	meta
0.408	July	2010	July2010	meta
0.552	July	2010	July2010	meta
0.456	July	2010	July2010	meta
0.36	July	2010	July2010	meta
0.6	July	2010	July2010	meta
0.576	July	2010	July2010	meta
0.408	July	2010	July2010	meta
0.624	July	2010	July2010	meta
0.6	July	2010	July2010	meta
0.528	July	2010	July2010	meta
0.456	July	2010	July2010	meta
0.672	July	2010	July2010	meta
0.672	July	2010	July2010	meta
0.528	July	2010	July2010	meta
0.408	July	2010	July2010	meta
0.48	July	2010	July2010	meta
0.504	July	2010	July2010	meta
0.672	July	2010	July2010	meta
0.792	July	2010	July2010	meta
0.456	July	2010	July2010	meta
0.576	July	2010	July2010	meta
0.48	July	2010	July2010	meta
0.84	July	2010	July2010	meta
0.552	July	2010	July2010	meta
0.528	July	2010	July2010	meta
0.576	July	2010	July2010	meta
0.432	July	2010	July2010	meta
0.48	July	2010	July2010	meta
0.456	July	2010	July2010	meta
0.36	July	2010	July2010	meta
0.456	July	2010	July2010	meta
0.528	July	2010	July2010	meta
0.456	July	2010	July2010	meta
0.576	July	2010	July2010	meta
0.528	July	2010	July2010	meta
0.432	July	2010	July2010	meta
0.528	July	2010	July2010	meta
0.744	July	2010	July2010	meta
0.768	July	2010	July2010	meta
0.408	July	2010	July2010	meta
0.528	July	2010	July2010	meta
0.504	July	2010	July2010	meta
0.456	July	2010	July2010	meta
0.624	July	2010	July2010	meta
0.576	July	2010	July2010	meta
0.408	July	2010	July2010	meta
0.456	July	2010	July2010	meta
0.672	July	2010	July2010	meta
0.72	July	2010	July2010	meta
0.744	July	2010	July2010	meta
0.624	July	2010	July2010	meta
0.48	July	2010	July2010	meta
0.672	July	2010	July2010	meta
0.456	July	2010	July2010	meta
0.504	July	2010	July2010	meta
0.432	July	2010	July2010	meta
0.384	July	2010	July2010	meta
0.456	July	2010	July2010	meta
0.6	July	2010	July2010	meta
0.72	July	2010	July2010	meta
0.672	July	2010	July2010	meta
0.648	July	2010	July2010	meta
0.672	July	2010	July2010	meta
0.672	July	2010	July2010	meta
0.576	July	2010	July2010	meta
0.552	July	2010	July2010	meta
0.336	July	2010	July2010	meta
0.432	July	2010	July2010	meta
0.696	July	2010	July2010	meta
0.384	July	2010	July2010	meta
0.672	July	2010	July2010	meta
0.408	July	2010	July2010	meta
0.384	July	2010	July2010	meta
0.72	July	2010	July2010	meta
0.48	July	2010	July2010	meta
0.408	July	2010	July2010	meta
0.384	July	2010	July2010	meta
0.456	July	2010	July2010	meta
0.504	July	2010	July2010	meta
0.864	July	2010	July2010	meta
0.6	July	2010	July2010	meta
0.84	July	2010	July2010	meta
0.84	July	2010	July2010	meta
0.384	July	2010	July2010	meta
0.576	July	2010	July2010	meta
0.384	July	2010	July2010	meta
0.48	July	2010	July2010	meta
0.408	July	2010	July2010	meta
0.432	July	2010	July2010	meta
0.48	July	2010	July2010	meta
0.504	July	2010	July2010	meta
0.432	July	2010	July2010	meta
0.456	July	2010	July2010	meta
0.576	July	2010	July2010	meta
0.816	July	2010	July2010	meta
0.456	July	2010	July2010	meta
0.456	July	2010	July2010	meta
0.36	July	2010	July2010	meta
0.408	July	2010	July2010	meta
0.936	July	2010	July2010	meta
0.432	July	2010	July2010	meta
0.336	July	2010	July2010	meta
0.432	July	2010	July2010	meta
0.336	July	2010	July2010	meta
0.96	July	2010	July2010	meta
0.336	July	2010	July2010	meta
0.36	July	2010	July2010	meta
0.6	July	2010	July2010	meta
0.456	July	2010	July2010	meta
0.48	July	2010	July2010	meta
0.504	July	2010	July2010	meta
0.504	July	2010	July2010	meta
0.96	July	2010	July2010	meta
0.72	July	2010	July2010	meta
0.6	July	2010	July2010	meta
0.456	July	2010	July2010	meta
0.48	July	2010	July2010	meta
0.48	July	2010	July2010	meta
0.6	July	2010	July2010	meta
0.576	July	2010	July2010	meta
0.408	July	2010	July2010	meta
0.552	July	2010	July2010	meta
0.336	July	2010	July2010	meta
0.36	July	2010	July2010	meta
0.696	July	2010	July2010	meta
0.528	July	2010	July2010	meta
0.48	July	2010	July2010	meta
0.504	July	2010	July2010	meta
0.504	July	2010	July2010	meta
0.384	July	2010	July2010	meta
0.552	July	2010	July2010	meta
0.552	July	2010	July2010	meta
0.48	July	2010	July2010	meta
0.432	July	2010	July2010	meta
0.504	July	2010	July2010	meta
0.504	July	2010	July2010	meta
0.6	July	2010	July2010	meta
0.672	July	2010	July2010	meta
0.672	July	2010	July2010	meta
0.456	July	2010	July2010	meta
0.408	July	2010	July2010	meta
0.456	July	2010	July2010	meta
0.888	July	2010	July2010	meta
0.504	July	2010	July2010	meta
0.456	July	2010	July2010	meta
0.72	July	2010	July2010	meta
0.744	July	2010	July2010	meta
0.72	July	2010	July2010	meta
0.528	July	2010	July2010	meta
0.528	July	2010	July2010	meta
0.528	July	2010	July2010	meta
0.48	July	2010	July2010	meta
0.384	July	2010	July2010	meta
0.432	July	2010	July2010	meta
0.48	July	2010	July2010	meta
0.504	July	2010	July2010	meta
0.48	July	2010	July2010	meta
0.432	July	2010	July2010	meta
0.456	July	2010	July2010	meta
0.624	July	2010	July2010	meta
0.624	July	2010	July2010	meta
0.504	July	2010	July2010	meta
0.456	July	2010	July2010	meta
0.576	July	2010	July2010	meta
0.408	July	2010	July2010	meta
0.504	July	2010	July2010	meta
0.84	July	2010	July2010	meta
0.528	July	2010	July2010	meta
0.36	July	2010	July2010	meta
0.552	July	2010	July2010	meta
0.384	July	2010	July2010	meta
0.312	July	2010	July2010	meta
0.528	July	2010	July2010	meta
0.432	July	2010	July2010	meta
0.408	July	2010	July2010	meta
0.48	July	2010	July2010	meta
0.696	July	2010	July2010	meta
0.504	July	2010	July2010	meta
0.744	July	2010	July2010	meta
0.36	July	2010	July2010	meta
0.432	July	2010	July2010	meta
0.432	July	2010	July2010	meta
0.72	July	2010	July2010	meta
0.48	July	2010	July2010	meta
0.504	July	2010	July2010	meta
0.72	July	2010	July2010	meta
0.48	July	2010	July2010	meta
0.624	July	2010	July2010	meta
0.864	July	2010	July2010	meta
0.576	July	2010	July2010	meta
0.96	July	2010	July2010	meta
0.384	July	2010	July2010	meta
1.2	July	2010	July2010	meta
0.312	July	2010	July2010	meta
0.48	July	2010	July2010	meta
0.552	July	2010	July2010	meta
0.456	July	2010	July2010	meta
0.528	July	2010	July2010	meta
0.408	July	2010	July2010	meta
0.6	July	2010	July2010	meta
0.696	July	2010	July2010	meta
0.912	July	2010	July2010	meta
0.552	July	2010	July2010	meta
0.576	July	2010	July2010	meta
0.456	July	2010	July2010	meta
0.576	July	2010	July2010	meta
0.36	July	2010	July2010	meta
0.72	July	2010	July2010	meta
0.48	July	2010	July2010	meta
0.456	July	2010	July2010	meta
0.528	July	2010	July2010	meta
0.48	July	2010	July2010	meta
0.552	July	2010	July2010	meta
0.432	July	2010	July2010	meta
0.432	July	2010	July2010	meta
0.768	July	2010	July2010	meta
0.48	July	2010	July2010	meta
0.528	July	2010	July2010	meta
0.528	July	2010	July2010	meta
0.432	July	2010	July2010	meta
0.72	July	2010	July2010	meta
0.528	July	2010	July2010	meta
0.576	July	2010	July2010	meta
0.528	July	2010	July2010	meta
0.48	July	2010	July2010	meta
0.528	July	2010	July2010	meta
0.744	July	2010	July2010	meta
0.336	July	2010	July2010	meta
0.528	July	2010	July2010	meta
0.408	July	2010	July2010	meta
0.384	July	2010	July2010	meta
0.672	July	2010	July2010	meta
0.72	July	2010	July2010	meta
0.456	July	2010	July2010	meta
0.672	July	2010	July2010	meta
0.552	July	2010	July2010	meta
0.504	July	2010	July2010	meta
0.36	July	2010	July2010	meta
0.432	July	2010	July2010	meta
0.456	July	2010	July2010	meta
0.48	July	2010	July2010	meta
0.528	July	2010	July2010	meta
0.672	July	2010	July2010	meta
0.816	July	2010	July2010	meta
0.552	July	2010	July2010	hypo
1.032	July	2010	July2010	hypo
0.864	July	2010	July2010	hypo
1.368	July	2010	July2010	hypo
0.6	July	2010	July2010	hypo
1.296	July	2010	July2010	hypo
1.248	July	2010	July2010	hypo
0.984	July	2010	July2010	hypo
0.528	July	2010	July2010	hypo
1.2	July	2010	July2010	hypo
1.128	July	2010	July2010	hypo
0.96	July	2010	July2010	hypo
1.032	July	2010	July2010	hypo
0.864	July	2010	July2010	hypo
1.056	July	2010	July2010	hypo
1.272	July	2010	July2010	hypo
1.056	July	2010	July2010	hypo
0.744	July	2010	July2010	hypo
0.48	July	2010	July2010	hypo
1.032	July	2010	July2010	hypo
1.008	July	2010	July2010	hypo
1.008	July	2010	July2010	hypo
1.008	July	2010	July2010	hypo
0.984	July	2010	July2010	hypo
0.048	July	2010	July2010	hypo
1.152	July	2010	July2010	hypo
0.48	July	2010	July2010	hypo
1.2	July	2010	July2010	hypo
0.72	July	2010	July2010	hypo
0.36	July	2010	July2010	hypo
1.152	July	2010	July2010	hypo
0.912	July	2010	July2010	hypo
1.008	July	2010	July2010	hypo
1.008	July	2010	July2010	hypo
1.032	July	2010	July2010	hypo
0.408	July	2010	July2010	hypo
1.104	July	2010	July2010	hypo
1.104	July	2010	July2010	hypo
0.912	July	2010	July2010	hypo
0.384	July	2010	July2010	hypo
0.432	July	2010	July2010	hypo
1.344	July	2010	July2010	hypo
1.272	July	2010	July2010	hypo
1.104	July	2010	July2010	hypo
1.248	July	2010	July2010	hypo
1.416	July	2010	July2010	hypo
0.912	July	2010	July2010	hypo
1.2	July	2010	July2010	hypo
1.08	July	2010	July2010	hypo
1.104	July	2010	July2010	hypo
0.96	July	2010	July2010	hypo
1.104	July	2010	July2010	hypo
0.408	July	2010	July2010	hypo
1.44	July	2010	July2010	hypo
0.504	July	2010	July2010	hypo
1.032	July	2010	July2010	hypo
0.432	July	2010	July2010	hypo
0.96	July	2010	July2010	hypo
0.912	July	2010	July2010	hypo
1.224	July	2010	July2010	hypo
1.176	July	2010	July2010	hypo
1.248	July	2010	July2010	hypo
1.296	July	2010	July2010	hypo
1.152	July	2010	July2010	hypo
0.24	July	2010	July2010	hypo
1.032	July	2010	July2010	hypo
1.056	July	2010	July2010	hypo
1.248	July	2010	July2010	hypo
0.96	July	2010	July2010	hypo
1.152	July	2010	July2010	hypo
1.248	July	2010	July2010	hypo
1.032	July	2010	July2010	hypo
0.432	July	2010	July2010	hypo
1.032	July	2010	July2010	hypo
1.2	July	2010	July2010	hypo
1.056	July	2010	July2010	hypo
0.48	July	2010	July2010	hypo
0.912	July	2010	July2010	hypo
1.2	July	2010	July2010	hypo
0.456	July	2010	July2010	hypo
1.224	July	2010	July2010	hypo
0.768	July	2010	July2010	hypo
1.008	July	2010	July2010	hypo
0.504	July	2010	July2010	hypo
1.104	July	2010	July2010	hypo
1.008	July	2010	July2010	hypo
0.744	July	2010	July2010	hypo
0.96	July	2010	July2010	hypo
1.032	July	2010	July2010	hypo
1.176	July	2010	July2010	hypo
1.08	July	2010	July2010	hypo
1.104	July	2010	July2010	hypo
1.104	July	2010	July2010	hypo
0.384	July	2010	July2010	hypo
0.384	July	2010	July2010	hypo
1.296	July	2010	July2010	hypo
1.104	July	2010	July2010	hypo
1.104	July	2010	July2010	hypo
1.152	July	2010	July2010	hypo
1.2	July	2010	July2010	hypo
1.008	July	2010	July2010	hypo
1.032	July	2010	July2010	hypo
1.272	July	2010	July2010	hypo
1.392	July	2010	July2010	hypo
1.128	July	2010	July2010	hypo
0.576	July	2010	July2010	hypo
1.32	July	2010	July2010	hypo
1.008	July	2010	July2010	hypo
1.44	July	2010	July2010	hypo
0.96	July	2010	July2010	hypo
0.84	July	2010	July2010	hypo
1.104	July	2010	July2010	hypo
1.224	July	2010	July2010	hypo
0.432	July	2010	July2010	hypo
1.128	July	2010	July2010	hypo
1.08	July	2010	July2010	hypo
1.008	July	2010	July2010	hypo
0.912	July	2010	July2010	hypo
1.056	July	2010	July2010	hypo
1.248	July	2010	July2010	hypo
1.008	July	2010	July2010	hypo
0.384	July	2010	July2010	hypo
1.248	July	2010	July2010	hypo
0.624	July	2010	July2010	hypo
1.056	July	2010	July2010	hypo
1.104	July	2010	July2010	hypo
1.272	July	2010	July2010	hypo
0.912	July	2010	July2010	hypo
1.008	July	2010	July2010	hypo
1.032	July	2010	July2010	hypo
1.224	July	2010	July2010	hypo
1.296	July	2010	July2010	hypo
1.032	July	2010	July2010	hypo
0.576	July	2010	July2010	hypo
1.104	July	2010	July2010	hypo
1.104	July	2010	July2010	hypo
1.008	July	2010	July2010	hypo
0.912	July	2010	July2010	hypo
0.72	July	2010	July2010	hypo
0.984	July	2010	July2010	hypo
1.008	July	2010	July2010	hypo
0.504	July	2010	July2010	hypo
0.768	July	2010	July2010	hypo
1.152	July	2010	July2010	hypo
1.152	July	2010	July2010	hypo
1.416	July	2010	July2010	hypo
1.2	July	2010	July2010	hypo
1.152	July	2010	July2010	hypo
1.248	July	2010	July2010	hypo
1.032	July	2010	July2010	hypo
1.248	July	2010	July2010	hypo
1.032	July	2010	July2010	hypo
0.936	July	2010	July2010	hypo
1.056	July	2010	July2010	hypo
0.768	July	2010	July2010	hypo
1.008	July	2010	July2010	hypo
1.248	July	2010	July2010	hypo
1.008	July	2010	July2010	hypo
0.768	July	2010	July2010	hypo
1.056	July	2010	July2010	hypo
0.96	July	2010	July2010	hypo
0.984	July	2010	July2010	hypo
1.104	July	2010	July2010	hypo
0.912	July	2010	July2010	hypo
1.248	July	2010	July2010	hypo
1.368	July	2010	July2010	hypo
1.104	July	2010	July2010	hypo
0.912	July	2010	July2010	hypo
0.984	July	2010	July2010	hypo
1.128	July	2010	July2010	hypo
1.056	July	2010	July2010	hypo
1.2	July	2010	July2010	hypo
0.696	July	2010	July2010	hypo
0.504	July	2010	July2010	hypo
1.056	July	2010	July2010	hypo
1.152	July	2010	July2010	hypo
1.056	July	2010	July2010	hypo
0.864	July	2010	July2010	hypo
0.672	July	2010	July2010	hypo
0.456	July	2010	July2010	hypo
0.864	July	2010	July2010	hypo
0.912	July	2010	July2010	hypo
0.336	July	2010	July2010	hypo
0.504	July	2010	July2010	hypo
0.648	July	2010	July2010	hypo
1.008	July	2010	July2010	hypo
0.888	July	2010	July2010	hypo
0.984	July	2010	July2010	hypo
0.984	July	2010	July2010	hypo
1.056	July	2010	July2010	hypo
0.96	July	2010	July2010	hypo
1.104	July	2010	July2010	hypo
1.344	July	2010	July2010	hypo
0.96	July	2010	July2010	hypo
0.96	July	2010	July2010	hypo
1.032	July	2010	July2010	hypo
0.912	July	2010	July2010	hypo
0.72	July	2010	July2010	hypo
1.296	July	2010	July2010	hypo
1.056	July	2010	July2010	hypo
1.032	July	2010	July2010	hypo
1.224	July	2010	July2010	hypo
1.392	July	2010	July2010	hypo
1.296	July	2010	July2010	hypo
0.432	July	2010	July2010	hypo
1.296	July	2010	July2010	hypo
0.816	July	2010	July2010	hypo
1.32	July	2010	July2010	hypo
1.008	July	2010	July2010	hypo
0.984	July	2010	July2010	hypo
0.48	July	2010	July2010	hypo
1.056	July	2010	July2010	hypo
1.2	July	2010	July2010	hypo
1.176	July	2010	July2010	hypo
0.96	July	2010	July2010	hypo
1.152	July	2010	July2010	hypo
1.392	July	2010	July2010	hypo
0.552	July	2010	July2010	hypo
0.696	July	2010	July2010	hypo
1.032	July	2010	July2010	hypo
1.296	July	2010	July2010	hypo
0.456	July	2010	July2010	hypo
0.936	July	2010	July2010	hypo
1.2	July	2010	July2010	hypo
0.816	July	2010	July2010	hypo
1.008	July	2010	July2010	hypo
0.864	July	2010	July2010	hypo
1.32	July	2010	July2010	hypo
0.912	July	2010	July2010	hypo
1.08	July	2010	July2010	hypo
1.416	July	2010	July2010	hypo
0.744	July	2010	July2010	hypo
1.176	July	2010	July2010	hypo
0.912	July	2010	July2010	hypo
0.792	July	2010	July2010	hypo
0.456	July	2010	July2010	hypo
1.152	July	2010	July2010	hypo
1.344	July	2010	July2010	hypo
1.056	July	2010	July2010	hypo
1.2	July	2010	July2010	hypo
0.96	July	2010	July2010	hypo
1.032	July	2010	July2010	hypo
0.96	July	2010	July2010	hypo
0.792	July	2010	July2010	hypo
0.84	July	2010	July2010	hypo
1.344	July	2010	July2010	hypo
1.2	July	2010	July2010	hypo
1.224	July	2010	July2010	hypo
0.936	July	2010	July2010	hypo
1.056	July	2010	July2010	hypo
1.008	July	2010	July2010	hypo
0.912	July	2010	July2010	hypo
0.456	July	2010	July2010	hypo
1.008	July	2010	July2010	hypo
1.008	July	2010	July2010	hypo
0.672	July	2010	July2010	hypo
0.768	July	2010	July2010	hypo
0.384	July	2010	July2010	hypo
0.72	July	2010	July2010	hypo
1.248	July	2010	July2010	hypo
1.2	July	2010	July2010	hypo
1.056	July	2010	July2010	hypo
0.36	July	2010	July2010	hypo
1.032	July	2010	July2010	hypo
1.104	July	2010	July2010	hypo
1.08	July	2010	July2010	hypo
1.368	July	2010	July2010	hypo
0.96	July	2010	July2010	hypo
1.176	July	2010	July2010	hypo
1.056	July	2010	July2010	hypo
0.96	July	2010	July2010	hypo
1.32	July	2010	July2010	hypo
0.96	July	2010	July2010	hypo
1.152	July	2010	July2010	hypo
0.576	July	2010	July2010	hypo
1.104	July	2010	July2010	hypo
1.152	July	2010	July2010	hypo
1.392	July	2010	July2010	hypo
0.456	July	2010	July2010	hypo
0.6	July	2010	July2010	hypo
1.056	July	2010	July2010	hypo
1.152	July	2010	July2010	hypo
1.224	July	2010	July2010	hypo
1.056	July	2010	July2010	hypo
1.176	July	2010	July2010	hypo
1.128	July	2010	July2010	hypo
1.2	July	2010	July2010	hypo
0.888	July	2010	July2010	hypo
0.888	July	2010	July2010	hypo
1.152	July	2010	July2010	hypo
0.96	July	2010	July2010	hypo
0.672	July	2010	July2010	hypo
1.008	July	2010	July2010	hypo
0.864	July	2010	July2010	hypo
0.72	July	2010	July2010	hypo
0.408	July	2010	July2010	hypo
0.408	July	2010	July2010	hypo
1.176	July	2010	July2010	hypo
1.176	July	2010	July2010	hypo
1.344	July	2010	July2010	hypo
1.2	July	2010	July2010	hypo
0.768	July	2010	July2010	hypo
0.912	July	2010	July2010	hypo
0.864	July	2010	July2010	hypo
0.96	July	2010	July2010	hypo
0.768	July	2010	July2010	hypo
0.384	July	2010	July2010	hypo
1.104	July	2010	July2010	hypo
1.152	July	2010	July2010	hypo
1.152	July	2010	July2010	hypo
1.344	July	2010	July2010	hypo
1.008	July	2010	July2010	hypo
1.152	July	2010	July2010	hypo
1.152	July	2010	July2010	hypo
0.984	July	2010	July2010	hypo
0.648	July	2010	July2010	hypo
0.456	July	2010	July2010	hypo
0.984	July	2010	July2010	hypo
0.96	July	2010	July2010	hypo
0.408	July	2010	July2010	hypo
1.08	July	2010	July2010	hypo
1.248	July	2010	July2010	hypo
1.056	July	2010	July2010	hypo
1.344	July	2010	July2010	hypo
0.72	July	2010	July2010	hypo
0.864	July	2010	July2010	hypo
0.744	July	2010	July2010	hypo
0.288	July	2010	July2010	hypo
0.288	July	2010	July2010	hypo
1.056	July	2010	July2010	hypo
0.72	July	2010	July2010	hypo
0.288	July	2010	July2010	hypo
0.576	July	2010	July2010	hypo
0.528	July	2010	July2010	hypo
0.288	July	2010	July2010	hypo
0.264	July	2010	July2010	hypo
0.288	July	2010	July2010	hypo
0.336	July	2010	July2010	hypo
0.336	July	2010	July2010	hypo
0.816	July	2010	July2010	hypo
0.744	July	2010	July2010	hypo
0.864	July	2010	July2010	hypo
0.552	July	2010	July2010	hypo
0.768	July	2010	July2010	hypo
0.264	July	2010	July2010	hypo
0.264	July	2010	July2010	hypo
0.72	June	2011	June2011	epi
0.48	June	2011	June2011	epi
0.744	June	2011	June2011	epi
0.552	June	2011	June2011	epi
0.696	June	2011	June2011	epi
0.792	June	2011	June2011	epi
0.768	June	2011	June2011	epi
0.672	June	2011	June2011	epi
0.768	June	2011	June2011	epi
0.744	June	2011	June2011	epi
0.192	June	2011	June2011	epi
0.696	June	2011	June2011	epi
0.72	June	2011	June2011	epi
0.936	June	2011	June2011	epi
0.744	June	2011	June2011	epi
0.744	June	2011	June2011	epi
1.032	June	2011	June2011	epi
0.816	June	2011	June2011	epi
0.648	June	2011	June2011	epi
0.864	June	2011	June2011	epi
0.648	June	2011	June2011	epi
0.672	June	2011	June2011	epi
0.72	June	2011	June2011	epi
0.48	June	2011	June2011	epi
0.792	June	2011	June2011	epi
0.6	June	2011	June2011	epi
0.48	June	2011	June2011	epi
0.696	June	2011	June2011	epi
0.624	June	2011	June2011	epi
0.552	June	2011	June2011	epi
1.2	June	2011	June2011	epi
0.816	June	2011	June2011	epi
0.432	June	2011	June2011	epi
0.624	June	2011	June2011	epi
0.768	June	2011	June2011	epi
0.768	June	2011	June2011	epi
0.672	June	2011	June2011	epi
0.624	June	2011	June2011	epi
0.936	June	2011	June2011	epi
0.744	June	2011	June2011	epi
0.96	June	2011	June2011	epi
0.96	June	2011	June2011	epi
0.528	June	2011	June2011	epi
0.648	June	2011	June2011	epi
0.768	June	2011	June2011	epi
0.648	June	2011	June2011	epi
0.648	June	2011	June2011	epi
0.552	June	2011	June2011	epi
0.72	June	2011	June2011	epi
0.552	June	2011	June2011	epi
1.2	June	2011	June2011	epi
0.624	June	2011	June2011	epi
0.624	June	2011	June2011	epi
0.744	June	2011	June2011	epi
0.624	June	2011	June2011	epi
1.056	June	2011	June2011	epi
0.72	June	2011	June2011	epi
0.648	June	2011	June2011	epi
0.768	June	2011	June2011	epi
0.792	June	2011	June2011	epi
0.576	June	2011	June2011	epi
0.648	June	2011	June2011	epi
0.648	June	2011	June2011	epi
0.768	June	2011	June2011	epi
0.864	June	2011	June2011	epi
0.648	June	2011	June2011	epi
1.104	June	2011	June2011	epi
1.152	June	2011	June2011	epi
0.96	June	2011	June2011	epi
1.056	June	2011	June2011	epi
0.864	June	2011	June2011	epi
0.648	June	2011	June2011	epi
0.744	June	2011	June2011	epi
0.768	June	2011	June2011	epi
0.576	June	2011	June2011	epi
0.576	June	2011	June2011	epi
0.672	June	2011	June2011	epi
0.6	June	2011	June2011	epi
0.672	June	2011	June2011	epi
1.104	June	2011	June2011	epi
0.624	June	2011	June2011	epi
0.72	June	2011	June2011	epi
0.792	June	2011	June2011	epi
0.816	June	2011	June2011	epi
0.888	June	2011	June2011	epi
0.72	June	2011	June2011	epi
0.384	June	2011	June2011	epi
0.672	June	2011	June2011	epi
0.816	June	2011	June2011	epi
0.72	June	2011	June2011	epi
0.72	June	2011	June2011	epi
0.576	June	2011	June2011	epi
0.72	June	2011	June2011	epi
1.056	June	2011	June2011	epi
0.672	June	2011	June2011	epi
1.152	June	2011	June2011	epi
0.864	June	2011	June2011	epi
0.696	June	2011	June2011	epi
0.816	June	2011	June2011	epi
1.08	June	2011	June2011	epi
1.104	June	2011	June2011	epi
0.912	June	2011	June2011	epi
0.72	June	2011	June2011	epi
0.624	June	2011	June2011	epi
0.528	June	2011	June2011	epi
0.912	June	2011	June2011	epi
0.816	June	2011	June2011	epi
1.056	June	2011	June2011	epi
0.816	June	2011	June2011	epi
0.816	June	2011	June2011	epi
0.672	June	2011	June2011	epi
0.792	June	2011	June2011	epi
0.768	June	2011	June2011	epi
0.672	June	2011	June2011	epi
0.624	June	2011	June2011	epi
0.672	June	2011	June2011	epi
0.768	June	2011	June2011	epi
0.624	June	2011	June2011	epi
1.032	June	2011	June2011	epi
0.864	June	2011	June2011	epi
0.912	June	2011	June2011	epi
0.864	June	2011	June2011	epi
0.576	June	2011	June2011	epi
0.576	June	2011	June2011	epi
0.648	June	2011	June2011	epi
0.72	June	2011	June2011	epi
0.624	June	2011	June2011	epi
0.864	June	2011	June2011	epi
0.672	June	2011	June2011	epi
0.624	June	2011	June2011	epi
0.6	June	2011	June2011	epi
0.672	June	2011	June2011	epi
0.72	June	2011	June2011	epi
0.696	June	2011	June2011	epi
0.576	June	2011	June2011	epi
0.072	June	2011	June2011	epi
0.504	June	2011	June2011	epi
0.72	June	2011	June2011	epi
0.96	June	2011	June2011	epi
0.624	June	2011	June2011	epi
0.672	June	2011	June2011	epi
0.72	June	2011	June2011	epi
0.624	June	2011	June2011	epi
0.624	June	2011	June2011	epi
1.056	June	2011	June2011	epi
0.576	June	2011	June2011	epi
1.056	June	2011	June2011	epi
0.96	June	2011	June2011	epi
1.008	June	2011	June2011	epi
0.672	June	2011	June2011	epi
0.984	June	2011	June2011	epi
1.056	June	2011	June2011	epi
0.552	June	2011	June2011	epi
0.936	June	2011	June2011	epi
0.672	June	2011	June2011	epi
0.624	June	2011	June2011	epi
0.72	June	2011	June2011	epi
0.96	June	2011	June2011	epi
0.696	June	2011	June2011	epi
0.528	June	2011	June2011	epi
0.696	June	2011	June2011	epi
1.2	June	2011	June2011	epi
0.816	June	2011	June2011	epi
0.768	June	2011	June2011	epi
0.624	June	2011	June2011	epi
[truncated: 1,583 more rows]

## Sheet: Zooplankton abundance
Year	Month	MonthYear	Water layer	Haul No.	Abundance ind. L-1
2010	June	June2010	epi	1	45.4
2010	June	June2010	epi	2	56
2010	June	June2010	epi	3	55.5
2010	June	June2010	epi	4	55.1
2010	June	June2010	meta	1	4.2
2010	June	June2010	meta	2	4
2010	June	June2010	meta	3	3.1
2010	June	June2010	meta	4	3.3
2010	June	June2010	hypo	1	0.3
2010	June	June2010	hypo	2	0.3
2010	June	June2010	hypo	3	0.2
2010	June	June2010	hypo	4	0.2
2010	July	July2010	epi	1	22.9
2010	July	July2010	epi	2	21.4
2010	July	July2010	epi	3	22.9
2010	July	July2010	epi	4	20.3
2010	July	July2010	meta	1	6.1
2010	July	July2010	meta	2	6.4
2010	July	July2010	meta	3	5.1
2010	July	July2010	meta	4	6
2010	July	July2010	hypo	1	1.6
2010	July	July2010	hypo	2	1.1
2010	July	July2010	hypo	3	1.5
2010	July	July2010	hypo	4	1.2
2011	June	June2011	epi	1	186.6
2011	June	June2011	epi	2	212.2
2011	June	June2011	epi	3	177.6
2011	June	June2011	epi	4	190.8
2011	June	June2011	meta	1	8.3
2011	June	June2011	meta	2	8.4
2011	June	June2011	meta	3	6.5
2011	June	June2011	meta	4	9.7
2011	June	June2011	hypo	1	0.8
2011	June	June2011	hypo	2	0.4
2011	June	June2011	hypo	3	0.7
2011	June	June2011	hypo	4	0.8
2011	July	July2011	epi	1	77.1
2011	July	July2011	epi	2	96.2
2011	July	July2011	epi	3	86.5
2011	July	July2011	epi	4	95.4
2011	July	July2011	meta	1	20.1
2011	July	July2011	meta	2	21.8
2011	July	July2011	meta	3	18.6
2011	July	July2011	meta	4	18.7
2011	July	July2011	hypo	1	1.1
2011	July	July2011	hypo	2	0.9
2011	July	July2011	hypo	3	1
2011	July	July2011	hypo	4	1.1

## Sheet: Perch size
YOY perch in reservoir		YOY perch in reservoir		YOY perch in carp tract		YOY perch in bream tract
2010		2011		2010		2010
SL (mm)		SL (mm)		SL (mm)		SL (mm)
54		42		38		48
50		45		38		50
50		40		38		46
52		52		39		50
54		46		39		48
46		45		40		49
52		44		41		46
49		46		41		46
52		45		42		49
45		38		42		47
46		22		43		46
48		33		43		46
50		43		43		49
49		40		43		46
50		43		44		46
53		40		44		46
49		38		44		46
42		41		45		51
45		42		45		49
40		35		45		48
43		37		46		48
48		39		46		47
48		44		46		46
49		46		46		46
49		43		46		46
48		44		46		51
50		35		46		52
49		42		47		49
47		42		47		48
41		34		47		46
42		35		48		46
47		46		49		46
50		49		49		47
45		45		50		47
51		44		50		46
43		41		50		45
46		43				45
39		45				45
50		44				45
51		44				45
47		43				45
47		42				45
42		37				45
45		42				45
52		44				45
47		42				44
51		39				44
44		33				44
50		37				44
48		40				44
45		40				44
45		40				44
46		42				44
46		43				44
50		36				44
47		46				44
44		36				44
50		38				44
41		41				44
48		40				44
46		38				44
46		40				44
52		39				44
54		38				44
45		39				43
47		41				43
45		30				43
46		40				43
49		39				43
50		40				43
50		41				43
47		39				43
45		37				43
40		30				43
43		35				43
49		36				43
50		42				43
51		37				42
49		41				42
46		44				42
40		41				42
44		34				42
44		32				42
47		38				42
50		39				42
43		41				41
49		49				41
47		42				41
49		40				40
45		41				40
47		38				40
52		39				40
47		41				39
45		49				39
45		42				37
54		40
41		41
42		39
44		37
50		30
46		35
45		46
45		49
43		45
49		44
45		41
48		43
50		42
44		37
48		42
42		44
49		33
44		37
45		40
46		40
50		40
37		46
42		36
47		38
48		41
47		40
43		39
43		38
47		39
45		41
45		30
47		38
41		41
41		40
45		38
46		40
42		41
43		42
45		42
49		44
44		42
45		46
52		39
47		44
45		40
45		39
45		43
47		45
51		40
47		38
51		34
46		32
42		45
43		43
43		35
44		39
44		41
46		35
50		41
45		39
42		39
46		41
47		41
50		35
45		35
47		43
44		42
39		40
44		31
42		39
44		33
42		40
45		41
46		44
45		43
44		36
44		36
50		41
50		39
48		42
44		39
43		40
44		35
42		21
49		39
48		45
45		35
50		37
46		36
46		45
46		42
44		35
47		36
43		37
45		38
45		40
45		43
43		36
45		33
42		32
41		37
46		37
42		36
43		35
45		40
46		39
47		41
48		42
46		42
44		44
41		42
45		32
48		37
40		37
45		36
40		35
47		36
45		45
44		42
43		35
43		36
40		42
44		39
48		40
42		35
50		21
46		33
52		40
43		41
45		44
43		43
43		41
42		41
47		35
46		35
49		43
44		41
42		41
37		38
47		37
45		42
45		38
45		40
46		40
45		42
45		36
42		35
42		40
47		41
42		28
47		36
42		36
42		37
46		27
42		34
45		36
45		36
47		35
44		42
47		34
41		36
50		33
43		36
44		29
46		38
41		36
44		35
47		35
46		38
48		38
38		36
45		38
43		38
46		44
47		35
42		41
42		37
45		32
40		37
44		35
46		36
42		40
45		36
47		28
45		36
44		36
43		41
45		38
42		29
45		40
45		30
45		40
41		37
42		37
42		35
43		32
42		41
46		41
42		38
41		37
45		42
46		40
44		42
42		36
42		35
50		40
42		36
44		37
45		27
41		34
45		36
45		42
40		34
41		36
43		33
45		36
40		36
40		35
45		35
45		38
42		38
37		38
43		44
37		35
45		41
40		37
42		35
43		36
41		40
45		36
42		35
42		36
44		41
42		38
46		29
45		40
38		36
45		38
40		42
40		41
40		43
41		38
35		40
34		42
40		36
39		41
40		35
39		36
37		32
45		40
40		38
40		36
39		38
47		33
44		37
43		38
39		36
40		34
46		34
44		36
53		29
43		36
40		33
41		38
40		36
40		35
43		35
43		30
41		32
40		34
41		40
43		34
42		41
41		38
42		36
39		37
45		35
45		32
40		33
39		33
40		34
45		35
42		35
42		34
42		35
45		33
43		34
42		32
45		34
46		38
42		39
45		38
42		25
42		36
39		36
43		36
47		36
43		38
45		42
38		41
42		43
39		40
45		42
43		36
39		41
51		35
50		40
43		38
50		36
50		38
43		33
51		36
47		34
50		34
46		36
48		29
50		38
54		36
45		35
48		35
45		33
47		40
45		34
52		41
51		38
47		36
43		32
47		33
50		33
48		34
46		35
45		35
49		33
45		34
50		32
47		34
41		40
42		40
42		41
45		40
45		40
48		37
50		41
42		41
41		43
42		40
46		37
43		40
42		36
44		36
45		38
40		36
44		37
44		36
44		35
43		34
39		37
42		36
41		36
46		34
40		34
39		40
41		31
43		37
39		41
41		29
40		33
44		36
45		38
43		38
40		36
41		36
45		36
46		38
41		35
45		34
45		34
45		31
44		36
45		36
41		32
40		29
39		28
44		38
45		32
41		37
51		35
45		32
45		28
43		36
40		36
43		33
39		31
40		37
42		36
42		35
40		40
45		40
39		41
41		40
47		40
41		41
44		43
45		40
44		37
43		40
45		38
40		36
43		37
48		36
46		35
42		36
43		36
39		34
41		34
42		40
43		41
45		29
43		33
44		36
42		38
45		36
44		36
45		38
41		35
42		34
47		36
42		36
45		32
39		29
44		28
41		37
44		35
41		32
45		28
40		36
40		37
41		37
41		41
43		45
44		43
42		41
45		42
45		42
44		41
44		41
45		35
47		37
42		36
40		31
43		34
42		32
42		35
40		30
44		36
45		36
40		40
40		36
39		41
41		38
37		35
46		35
35		37
40		32
39		39
39		38
40		37
41		40
39		35
41		36
47		33
44		40
39		40
39		33
44		33
44		34
39		41
41		40
43		38
42		34
39		44
38		38
41		39
39		36
40		38
42		36
42		39
42		35
44		37
40		36
40		31
44		34
42		39
40		36
45		38
43		36
48		39
43		34
39		41
44		40
40		38
42		34
49		36
44		33
43		40
41		40
46		42
38		45
44		43
43		44
36		40
42		43
46		40
40		41
42		40
45		39
43		40
44		34
31		34
40		38
42		36
40		32
43		40
42		37
45		33
43		37
44		34
43		38
36		36
42		32
46		40
39		38
43		41
43		39
42		32
41		42
40		36
46		28
44		31
37		37
46		38
46		35
44		34
44		41
46		33
44		40
42		36
42		31
38		30
42		41
43		36
42		34
43		34
43		35
42		34
43		39
41		35
42		40
38		35
42		33
37		33
43		32
45		37
44		36
45		36
45		37
43		34
42		38
44		36
47		32
42		40
44		34
44		38
46		36
45		32
42		40
40		37
41		34
43		38
45		36
45		32
44		41
42		39
45		32
42		42
44		36
44		43
41		44
44		42
40		38
43		39
43		41
48		38
41		42
42		39
45		32
42		33
44		33
42		32
43		32
40		32
41		31
44		30
43		29
44		43
44		40
43		42
41		40
44		40
40		37
40		40
47		39
40		39
38		40
40		35
45		30
40		29
40		34
43		39
47		37
41		31
42		37
41		35
37		33
45		37
41		22
41		33
41		31
45		32
43		36
43		34
41		31
42		37
41		39
40		32
43		35
45		43
37		44
44		41
38		32
45		39
44		40
45		39
45		43
45		44
45		41
45		32
42		39
46		37
43		43
45		35
45		32
45		38
41		40
48		34
44		40
45		40
43		38
44		36
43		40
44		37
53		32
46		39
47		42
48		32
45		36
47		34
43		35
44		35
40		40
43		36
44		38
43		40
49		40
44		42
43		36
45		33
49		36
43		32
39		35
43		38
46		38
39		37
41		37
47		41
41		37
40		37
43		34
45		38
41		40
46		31
45		35
45		40
45		35
42		39
45		31
44		43
48		44
45		41
43		32
44		39
46		43
45		44
41		41
41		32
47		39
42		35
45		32
46		38
41		40
43		34
44		38
48		36
43		40
41		37
45		32
43		32
43		36
45		34
42		35
47		35
45		38
44		40
47		40
45		42
43		36
40		36
43		32
46		35
45		38
46		38
47		41
46		37
43		37
46		34
45		38
41		43
40		44
43		44
42		39
52		41
48		42
49		42
45		44
49		39
50		37
43		46
49		41
49		43
45		34
51		37
52		40
47		35
50		37
46		37
46		36
49		35
45		40
50		41
48		35
49		35
49		37
51		29
48		30
49		42
46		39
42		38
46		39
43		29
50		30
46		35
47		31
48		36
47		34
45		37
45		30
49		34
47		31
45		35
45		40
42		40
50		33
48		33
45		33
43		36
49		37
45		35
50		39
45		35
46		35
47		35
45		37
44		40
45		35
45		37
44		36
51		33
45		43
45		44
50		44
49		39
45		41
45		39
50		37
45		46
46		41
45		43
45		40
47		35
43		37
45		37
43		36
51		41
45		35
44		35
42		37
51		29
39		39
50		38
46		39
45		29
46		30
44		36
42		34
45		37
47		30
45		34
39		40
40		40
50		33
42		33
42		33
49		35
46		39
46		34
47		35
46		41
43		42
50		42
45		44
46		42
45		46
44		39
46		44
45		40
46		39
44		43
45		45
46		40
46		38
45		34
43		32
44		45
45		43
42		35
45		39
50		41
47		35
41		41
39		39
45		39
43		41
45		41
48		35
50		35
42		43
35		42
48		40
42		31
39		39
46		33
44		40
43		41
39		44
42		43
45		36
45		36
43		41
49		39
41		42
45		39
42		40
42		35
44		21
49		39
44		45
41		35
44		37
42		36
48		45
48		42
44		35
45		36
45		37
45		38
38		40
36		43
43		36
48		33
42		32
42		37
44		37
45		36
36		35
47		40

## Sheet: Diet
		2010	Diet:	Contribution of each type of diet					Summary
Method	Species	Fish No.	Number of YOY perch in tract	YOY perch (%)	Zooplankton (%)	Benthos (%)		Type of diet (%)	Roach 2010	Roach 2011	Bleak 2010	Bleak 2011	Bream 2010	Bream 2011	Carp 2010	Carp 2011
Trawl	Carp	1	2	55	45	0		YOY fish	0	0	0	0	69	0	73	NA
Trawl	Carp	2	3	95	5	0		Zooplankton	69	96	35	60	31	99	12	NA
Trawl	Carp	3	3	95	5	0		Insects or zoobentos	1	0	5	8	0	0	0	NA
Trawl	Carp	4	1	35	65	0		Cyanobacteria	15	2	60	32	0	0	0	NA
Trawl	Carp	5	3	65	35	0		Detritus	15	2	0	0	0	2	15	NA
Trawl	Carp	6	2	55	45	0
Trawl	Carp	7	4	100	0	0
Trawl	Carp	8	3	75	24	1
Trawl	Carp	9	4	100	0	0
Trawl	Carp	10	4	100	0	0
Trawl	Carp	11	3	85	15	0
Trawl	Carp	12	2	50	50	0
Trawl	Carp	13	3	80	20	0
Trawl	Carp	14	1	50	50	0
Trawl	Carp	15	2	60	49	1
Trawl	Carp	16	2	50	50	0
Trawl	Carp	17	1	55	45	0
Trawl	Carp	18	3	100	0	0
Trawl	Carp	19	4	100	0	0
Trawl	Carp	20	1	33	67	0
Trawl	Carp	21	3	90	10	0
Trawl	Carp	22	0	0	100	0
Trawl	Carp	23	0	0	100	0
Trawl	Carp	24	0	0	100	0
Trawl	Carp	25	0	0	100	0
Trawl	Carp	26	0	0	100	0
Trawl	Carp	27	0	0	99	1
Trawl	Carp	28	0	0	98	2
Trawl	Carp	29	0	0	99	1
Trawl	Carp	30	0	0	100	0
Trawl	Carp	31	0	0	100	0
Trawl	Carp	32	0	0	100	0
Trawl	Carp	33	0	0	100	0
Trawl	Carp	34	0	0	99	1
Trawl	Carp	35	0	0	100	0
Trawl	Carp	36	0	0	100	0
Trawl	Carp	37	0	0	98	2
Trawl	Bream	1	3	60	40	0
Trawl	Bream	2	5	100	0	0
Trawl	Bream	3	4	100	0	0
Trawl	Bream	4	7	100	0	0
Trawl	Bream	5	1	25	75	0
Trawl	Bream	6	2	50	50	0
Trawl	Bream	7	5	100	0	0
Trawl	Bream	8	4	100	0	0
Trawl	Bream	9	6	100	0	0
Trawl	Bream	10	3	30	68	2
Trawl	Bream	11	4	100	0	0
Trawl	Bream	12	2	30	68	2
Trawl	Bream	13	1	25	75	0
Trawl	Bream	14	5	100	0	0
Trawl	Bream	15	3	80	20	0
Trawl	Bream	16	2	60	40	0
Trawl	Bream	17	2	50	50	0
Trawl	Bream	18	2	40	60	0
Trawl	Bream	19	3	40	60	0
Trawl	Bream	20	5	100	0	0
Trawl	Bream	21	3	80	20	0
Trawl	Bream	22	2	40	60	0
Trawl	Bream	23	4	100	0	0
Trawl	Bream	24	5	100	0	0
Trawl	Bream	25	2	30	70	0
Trawl	Bream	26	2	30	70	0
Trawl	Bream	27	3	70	30	0
Trawl	Bream	28	5	90	10	0
Trawl	Bream	29	4	60	40	0
Trawl	Bream	30	6	100	0	0
Trawl	Bream	31	6	100	0	0
Trawl	Bream	32	4	95	5	0
Trawl	Bream	33	2	45	55	0
Trawl	Bream	34	1	30	68	2
Trawl	Bream	35	1	30	70	0
Trawl	Bream	36	3	80	20	0
Trawl	Bream	37	4	100	0	0
Trawl	Bream	38	3	65	35	0
Trawl	Bream	39	2	30	70	0
Trawl	Bream	40	1	30	70	0
Trawl	Bream	41	2	40	59	1
Trawl	Bream	42	4	90	9	1
Trawl	Bream	43	5	100	0	0
Trawl	Bream	44	3	70	30	0
Trawl	Bream	45	3	75	25	0
Trawl	Bream	46	3	65	35	0
Trawl	Bream	47	3	70	30	0
Trawl	Bream	48	2	55	45	0
Trawl	Bream	49	4	100	0	0
Trawl	Bream	50	4	95	5	0
Trawl	Bream	51	3	60	38	2
Trawl	Bream	52	3	55	45	0
Trawl	Bream	53	3	75	25	0
Trawl	Bream	54	0	0	100	0
Trawl	Bream	55	0	0	100	0
Trawl	Bream	56	0	0	100	0
Trawl	Bream	57	0	0	100	0
Trawl	Bream	58	0	0	100	0
Trawl	Bream	59	0	0	100	0
Trawl	Bream	60	0	0	100	0
Trawl	Bream	61	0	0	100	0
Trawl	Bream	62	0	0	99	1
Trawl	Bream	63	0	0	99	1
Trawl	Bream	64	0	0	100	0
Trawl	Bream	65	0	0	99	1
Trawl	Bream	66	0	0	100	0
Trawl	Bream	67	0	0	100	0
Trawl	Bream	68	0	0	100	0
Trawl	Bream	69	0	0	100	0
Trawl	Bream	70	0	0	100	0
Trawl	Bream	71	0	0	100	0
Trawl	Bream	72	0	0	100	0
Trawl	Bream	73	0	0	100	0
Trawl	Bream	74	0	0	100	0
Trawl	Bream	75	0	0	100	0
Trawl	Bream	76	0	0	100	0
Trawl	Bream	77	0	0	100	0
Trawl	Bream	78	0	0	98	2
Trawl	Bream	79	0	0	100	0
Trawl	Bream	80	0	0	100	0
Trawl	Bream	81	0	0	100	0
Trawl	Bream	82	0	0	100	0
Trawl	Bream	83	0	0	100	0
Trawl	Bream	84	0	0	100	0
Trawl	Bream	85	0	0	100	0
Trawl	Bream	86	0	0	100	0
Trawl	Bream	87	0	0	100	0
Trawl	Bream	88	0	0	100	0
Trawl	Bream	89	0	0	99	1
Trawl	Bream	90	0	0	100	0
Trawl	Bream	91	0	0	100	0
Trawl	Bream	92	0	0	100	0
Trawl	Bream	93	0	0	99	1
Trawl	Bream	94	0	0	100	0
Trawl	Bream	95	0	0	100	0
Trawl	Bream	96	0	0	100	0
Trawl	Bream	97	0	0	98	2
Trawl	Bream	98	0	0	98	2
Trawl	Bream	99	0	0	100	0
Trawl	Bream	100	0	0	100	0
Trawl	Bream	101	4	95	5	0
Trawl	Bream	102	3	60	38	2
Trawl	Bream	103	3	55	45	0
Trawl	Bream	104	3	75	25	0
Trawl	Bream	105	0	0	100	0
Trawl	Bream	106	0	0	100	0
Trawl	Bream	107	0	0	100	0
Trawl	Bream	108	0	0	100	0
Trawl	Bream	109	0	0	100	0
Trawl	Bream	110	0	0	100	0
Trawl	Bream	111	0	0	100	0
Trawl	Bream	112	0	0	100	0
Trawl	Bream	113	0	0	99	1
Trawl	Bream	114	0	0	99	1
Trawl	Bream	115	0	0	100	0
Trawl	Bream	116	0	0	99	1
Trawl	Bream	117	0	0	100	0
Trawl	Bream	118	0	0	100	0
Trawl	Bream	119	0	0	100	0
Trawl	Bream	120	0	0	100	0
Trawl	Bream	121	0	0	100	0
Trawl	Bream	122	0	0	100	0
Trawl	Bream	123	0	0	100	0
Trawl	Bream	124	0	0	100	0
Trawl	Bream	125	0	0	100	0
Trawl	Bream	126	0	0	100	0
Trawl	Bream	127	0	0	100	0
Trawl	Bream	128	0	0	100	0
Trawl	Bream	129	0	0	98	2
Trawl	Bream	130	0	0	100	0
Trawl	Bream	131	0	0	100	0
Trawl	Bream	132	0	0	100	0
Trawl	Bream	133	0	0	100	0
Trawl	Bream	134	0	0	100	0
Trawl	Bream	135	0	0	100	0
Trawl	Bream	136	0	0	100	0
Trawl	Bream	137	0	0	100	0
Trawl	Bream	138	0	0	100	0
Trawl	Bream	139	0	0	100	0
Trawl	Bream	140	0	0	99	1
Trawl	Bream	141	0	0	100	0
Trawl	Bream	142	0	0	100	0
Trawl	Bream	143	0	0	100	0
Trawl	Bream	144	0	0	99	1
Trawl	Bream	145	0	0	100	0
Trawl	Bream	146	0	0	100	0
Trawl	Bream	147	0	0	100	0
Trawl	Bream	148	0	0	98	2
Trawl	Bream	149	0	0	98	2
Trawl	Bream	150	0	0	100	0
Gillnets	Bream	1	0	0	100	0
Gillnets	Bream	2	5	100	0	0
Gillnets	Bream	3	0	0	100	0
Gillnets	Bream	4	7	100	0	0
Gillnets	Bream	5	1	25	75	0
Gillnets	Bream	6	0	100	50	0
Gillnets	Bream	7	5	100	0	0
Gillnets	Bream	8	4	100	0	0
Gillnets	Bream	9	0	0	100	0
Gillnets	Bream	10	3	30	68	2
Gillnets	Bream	11	4	100	0	0
Gillnets	Bream	12	0	0	100	2
Gillnets	Bream	13	0	0	100	0
Gillnets	Bream	14	5	100	0	0
Gillnets	Bream	15	3	80	20	0
Gillnets	Bream	16	2	60	40	0
Gillnets	Bream	17	2	50	50	0
Gillnets	Bream	18	0	0	100	0
Gillnets	Bream	19	3	40	60	0
Gillnets	Bream	20	5	100	0	0
Gillnets	Bream	21	3	80	20	0
Gillnets	Bream	22	0	0	100	0
Gillnets	Bream	23	0	0	100	0
Gillnets	Bream	24	5	100	0	0
Gillnets	Bream	25	2	30	70	0
Gillnets	Bream	26	0	0	99	1
Gillnets	Bream	27	0	0	100	0
Gillnets	Bream	28	5	90	10	0
Gillnets	Bream	29	4	60	40	0
Gillnets	Bream	30	0	0	100	0
Gillnets	Bream	31	6	100	0	0
Gillnets	Bream	32	0	0	100	0
Gillnets	Bream	33	2	45	55	0
Gillnets	Bream	34	0	0	100	2
Gillnets	Bream	35	1	30	70	0
Gillnets	Bream	36	3	80	20	0
Gillnets	Bream	37	4	100	0	0
Gillnets	Bream	38	3	65	35	0
Gillnets	Bream	39	2	30	70	0
Gillnets	Bream	40	0	0	99	1
Gillnets	Bream	41	2	40	59	1
Gillnets	Bream	42	4	90	9	1
Gillnets	Bream	43	5	100	0	0
Gillnets	Bream	44	0	0	100	0
Gillnets	Bream	45	3	75	25	0
Gillnets	Bream	46	3	65	35	0
Gillnets	Bream	47	0	0	100	0
Gillnets	Bream	48	0	0	100	0
Gillnets	Bream	49	0	0	100	0
Gillnets	Bream	50	0	0	100	0
Gillnets	Carp	1	3	100	0	0
Gillnets	Carp	2	4	100	0	0
Gillnets	Carp	3	1	33	67	0
Gillnets	Carp	4	0	0	100	0

## Sheet: Adult bream
Reservoir Year	SL (cm)	mass (g)	TL (cm)	Fulton
Vír 2010	26	395	33.8	1.02293
Vír 2010	26	351	33.8	0.908986
Vír 2010	26.5	364	34.45	0.890295
Vír 2010	26.5	376	34.45	0.919645
Vír 2010	27	412	35.1	0.952743
Vír 2010	27.5	424	35.75	0.927978
Vír 2010	27.5	340	35.75	0.744133
Vír 2010	27.5	360	35.75	0.787906
Vír 2010	28	431	36.4	0.893662
Vír 2010	28.5	436	37.05	0.857278
Vír 2010	28.5	452	37.05	0.888738
Vír 2010	28.5	478	37.05	0.93986
Vír 2010	28.5	460	37.05	0.904468
Vír 2010	28.5	440	37.05	0.865143
Vír 2010	28.5	420	37.05	0.825819
Vír 2010	28.5	460	37.05	0.904468
Vír 2010	29	448	37.7	0.836092
Vír 2010	29	442	37.7	0.824894
Vír 2010	29	458	37.7	0.854755
Vír 2010	29	454	37.7	0.847289
Vír 2010	29	411	37.7	0.76704
Vír 2010	29	501	37.7	0.935004
Vír 2010	29	479	37.7	0.893946
Vír 2010	29	452	37.7	0.843557
Vír 2010	29	375	37.7	0.699854
Vír 2010	29	510	37.7	0.951801
Vír 2010	29	411	37.7	0.76704
Vír 2010	29	444	37.7	0.828627
Vír 2010	29	511	37.7	0.953667
Vír 2010	29	454	37.7	0.847289
Vír 2010	29.5	480	38.35	0.851031
Vír 2010	29.5	482	38.35	0.854576
Vír 2010	29.5	476	38.35	0.843939
Vír 2010	29.5	512	38.35	0.907766
Vír 2010	29.5	556	38.35	0.985777
Vír 2010	29.5	522	38.35	0.925496
Vír 2010	29.5	545	38.35	0.966274
Vír 2010	29.5	522	38.35	0.925496
Vír 2010	29.5	522	38.35	0.925496
Vír 2010	29.5	546	38.35	0.968047
Vír 2010	29.5	512	38.35	0.907766
Vír 2010	30	512	39	0.86313
Vír 2010	30	512	39	0.86313
Vír 2010	30	496	39	0.836157
Vír 2010	30	440	39	0.741752
Vír 2010	30	490	39	0.826042
Vír 2010	30	522	39	0.879988
Vír 2010	30	510	39	0.859758
Vír 2010	30	440	39	0.741752
Vír 2010	30	496	39	0.836157
Vír 2010	30.5	564	39.65	0.904794
Vír 2010	30.5	506	39.65	0.811747
Vír 2010	30.5	506	39.65	0.811747
Vír 2010	31	436	40.3	0.666149
Vír 2010	31	510	40.3	0.779211
Vír 2010	31	512	40.3	0.782267
Vír 2010	31.3	523	40.69	0.776316
Vír 2010	31.4	516	40.82	0.758631
Vír 2010	32	622	41.6	0.863993
Vír 2010	32.5	677	42.25	0.897653
Vír 2010	34	806	44.2	0.933401
Vír 2010	34	721	44.2	0.834965
Vír 2010	34	820	44.2	0.949614
Vír 2010	34	888	44.2	1.02836
Vír 2010	34	908	44.2	1.05152
Vír 2010	35	850	45.5	0.90237
Vír 2010	36	900	46.8	0.878021
Vír 2010	36	988	46.8	0.963872
Vír 2010	36	938	46.8	0.915093
Vír 2010	36	900	46.8	0.878021
Vír 2010	37	880	48.1	0.790765
Vír 2010	37	1000	48.1	0.898597
Vír 2010	38	722	49.4	0.598903
Vír 2010	39	1160	50.7	0.89009
Římov 2010	26	400	33.8	1.03588
Římov 2010	26	395	33.8	1.02293
Římov 2010	28	598	36.4	1.23993
Římov 2010	27.5	566	35.75	1.23876
Římov 2010	27.5	618	35.75	1.35257
Římov 2010	28	558	36.4	1.15699
Římov 2010	28.5	652	37.05	1.28199
Římov 2010	27.5	544	35.75	1.19061
Římov 2010	28.5	544	37.05	1.06963
Římov 2010	29	662	37.7	1.23547
Římov 2010	30	763	39	1.28627
Římov 2010	29.5	670	38.35	1.1879
Římov 2010	30	842	39	1.41944
Římov 2010	31	758	40.3	1.15812
Římov 2010	31.5	808	40.95	1.17666
Římov 2010	31	808	40.3	1.23451
Římov 2010	31.5	786	40.95	1.14462
Římov 2010	31	800	40.3	1.22229
Římov 2010	31	834	40.3	1.27424
Římov 2010	32	737	41.6	1.02373
Římov 2010	31.5	862	40.95	1.25529
Římov 2010	32	718	41.6	0.997343
Římov 2010	33	805	42.9	1.01959
Římov 2010	32.5	866	42.25	1.14825
Římov 2010	32	802	41.6	1.11402
Římov 2010	33	884	42.9	1.11965
Římov 2010	31.5	860	40.95	1.25238
Římov 2010	32	782	41.6	1.08624
Římov 2010	33.5	917	43.55	1.11021
Římov 2010	33.5	814	43.55	0.985507
Římov 2010	32.5	831	42.25	1.10185
Římov 2010	33	983	42.9	1.24504
Římov 2010	34	980	44.2	1.1349
Římov 2010	33.5	880	43.55	1.06541
Římov 2010	33	912	42.9	1.15511
Římov 2010	34	948	44.2	1.09785
Římov 2010	33.5	845	43.55	1.02304
Římov 2010	34.5	803	44.85	0.890078
Římov 2010	35	996	45.5	1.05737
Římov 2010	35	964	45.5	1.02339
Římov 2010	36.5	905	47.45	0.84711
Římov 2010	34.5	947	44.85	1.04969
Římov 2010	36	997	46.8	0.972652
Římov 2010	35	1044	45.5	1.10832
Římov 2010	35.5	1009	46.15	1.02654
Římov 2010	35	988	45.5	1.04887
Římov 2010	36	1056	46.8	1.03021
Římov 2010	37	925	48.1	0.831202
Římov 2010	39	1429	50.7	1.0965
Římov 2010	38	1150	49.4	0.953931
Římov 2010	42	1511	54.6	0.928296
Vír 2011	180	116	24	0.83912
Vír 2011	220	232.5	28	1.05913
Vír 2011	230	325	30	1.2037
Vír 2011	240	454	36.5	0.933635
Vír 2011	240	341	31	1.14464
Vír 2011	260	428	34	1.08895
Vír 2011	265	374	33.5	0.994803
Vír 2011	265	440	35	1.02624
Vír 2011	265	416	34	1.05842
Vír 2011	270	446	35	1.04023
Vír 2011	270	386	34	0.982088
Vír 2011	270	386	34	0.982088
Vír 2011	280	433	35	1.00991
Vír 2011	280	423	37	0.835094
Vír 2011	285	486	35.5	1.0863
Vír 2011	285	507	43	0.63768
Vír 2011	285	478	36.5	0.98299
Vír 2011	295	540	38.5	0.946262
Vír 2011	295	545	38	0.993221
Vír 2011	300	526	38.5	0.92173
Vír 2011	300	490	39	0.826042
Vír 2011	300	508	38	0.925791
Vír 2011	300	508	38	0.925791
Vír 2011	300	490	39	0.826042
Vír 2011	305	650	40	1.01562
Vír 2011	305	582	38.5	1.01986
Vír 2011	305	582	38.5	1.01986
Vír 2011	305	650	40	1.01562
Vír 2011	310	640	40.5	0.963418
Vír 2011	320	516	40	0.80625
Vír 2011	320	516	40	0.80625
Vír 2011	335	853	43	1.07286
Vír 2011	345	909	44	1.0671
Vír 2011	360	951	45.5	1.00959
Vír 2011	360	951	45.5	1.00959
Vranov 2011	28	558.8	35	1.30332
Vranov 2011	28	481	35	1.12187
Vranov 2011	28.5	537	35.625	1.18771
Vranov 2011	29	635	36.25	1.33306
Vranov 2011	29	601	36.25	1.26168
Vranov 2011	29	647	36.25	1.35825
Vranov 2011	29.5	601	36.875	1.19861
Vranov 2011	30	758	37.5	1.43739
Vranov 2011	30	638.7	37.5	1.21116
Vranov 2011	30.5	723	38.125	1.30469
Vranov 2011	30.5	666.1	38.125	1.20201
Vranov 2011	31	668	38.75	1.14805
Vranov 2011	31	706	38.75	1.21336
Vranov 2011	31	789	38.75	1.35601
Vranov 2011	31.5	802	39.375	1.31375
Vranov 2011	31.5	748	39.375	1.22529
Vranov 2011	31.5	711.6	39.375	1.16567
Vranov 2011	32	787	40	1.22969
Vranov 2011	32	824	40	1.2875
Vranov 2011	33	935	41.25	1.33211
Vranov 2011	33	825	41.25	1.17539
Vranov 2011	33.5	848	41.875	1.15487
Vranov 2011	35	881	43.75	1.05206
Vranov 2011	37	1241	46.25	1.2544

## Sheet: Trawling for YOY fish-Abundance
Abundance (ind/1000 m3) YOY fish- Night						Abundance (ind/1000 m3) YOY fish- Day
Haul No.	2010	2011			Haul No.	2010	2011
1	1.00182	0			1	0	0
2	0.837258	0			2	0	0
3	277.954	0.0481			3	0	0
4	90.4678	0.0656491			4	0	0
5	66.2524	0.645027			5	0	0
6	122.519	2.1041			6	0	0
7	0.625	3.63692			7	0	0
8	0.405644	2.15894			8	0	0
9	0.301318	2.20119			9	17.9189	0.251099
10	1.37566	3.15722			10	52.9167	0.49728
11	1.46751	1.2			11	21.381	3.17636
12	19.8246	0.628352			12	65.7837	4.79853
13	23.6684	NA			13	4.0625	NA
14	21.6162	NA			14	0.0753296	NA
15	66.4074	NA			15	16.2335	NA
16	98.4762	NA			16	32.3333	NA
17	71.2551	NA			17	8.23571	NA
					18	14.7716	NA
					19	0.0793651	NA
					20	20.8333	NA
					21	8.93796	NA
					22	2.91049	NA
